# Supplementary material for: A genome-wide analysis of simple sequence repeats in maize and the development of polymorphism markers from next-generation sequence data
Source: BMC Res Notes. 2013 Oct 7;6:403. doi: 10.1186/1756-0500-6-403 (PMC3828028; doi:10.1186/1756-0500-6-403)
Supplement: Additional file 1 — The distribution of SSRs on chromosome of maize genome. [file 1756-0500-6-403-S1.xlsx]

## Sheet: Additional file 1
The distribution of SSRs on chromosome of maize genome
Chromosome	Bases(bp)	Unique SSRs			Total SSRs
		Count	Interval (Kbp)		Count	Interval (Kbp)
chr1	301354135	12568	23.9779		26718	11.2791
chr2	237068873	9668	24.521		20946	11.3181
chr3	232140174	9352	24.8225		20026	11.5919
chr4	241473504	9129	26.4513		20303	11.8935
chr5	217872852	8949	24.3461		19180	11.3594
chr6	169174353	6818	24.8129		15207	11.1248
chr7	176764762	7170	24.6534		15316	11.5412
chr8	175793759	6971	25.2179		15302	11.4883
chr9	156750706	6239	25.1243		13486	11.6232
chr10	150189435	5830	25.7615		13197	11.3806
Total	2058582553	82694	24.894		179681	11.4569
