# Supplementary material for: A genome-wide analysis of simple sequence repeats in maize and the development of polymorphism markers from next-generation sequence data
Source: BMC Res Notes. 2013 Oct 7;6:403. doi: 10.1186/1756-0500-6-403 (PMC3828028; doi:10.1186/1756-0500-6-403)
Supplement: Additional file 3 — 346 maize materials, including their name, category, sequencing depth and average read length. [file 1756-0500-6-403-S3.xlsx]

## Sheet: Additional file 3
Serial number	Name	Category	Spots	Bases	Bytes(M)	Average length (bp)	Sequencing depth	Sequence technology
1	B73	Public_US	--	2058582553	1963.22	--	--	reference genome
2	Mo17	Public_US	17973456	6934873795	6613.61	385.84	3.36876	Roche 454 sequence technology
			273438240	39437068920	37610.1	144.227	19.1574	Solexa/Illumina
3	LH192	Ex-PVP	12220688	2444137600	2330.91	200	1.18729	Solexa/Illumina
4	178	Elite Chinese	97742555	12450100730	11873.3	127.376	6.04789	Solexa/Illumina
5	207	Ex-PVP	16028818	3205763600	3057.25	200	1.55726	Solexa/Illumina
6	478	Elite Chinese	463243506	82867704282	79028.8	178.886	40.2547	Solexa/Illumina
7	528	Elite Chinese	13352431	2670486200	2546.77	200	1.29724	Solexa/Illumina
8	787	Ex-PVP	11954614	2390922800	2280.16	200	1.16144	Solexa/Illumina
9	790	Ex-PVP	7272720	1454544000	1387.16	200	0.706574	Solexa/Illumina
10	792	Ex-PVP	7766285	1553257000	1481.3	200	0.754526	Solexa/Illumina
11	794	Ex-PVP	19284772	3856954400	3678.27	200	1.87359	Solexa/Illumina
12	807	Ex-PVP	23807080	4761416000	4540.84	200	2.31296	Solexa/Illumina
13	1145	Elite Chinese	27641631	5528326200	5272.22	200	2.6855	Solexa/Illumina
14	2369	Ex-PVP	10772111	2154422200	2054.62	200	1.04656	Solexa/Illumina
15	5003	Elite Chinese	478071734	79883478648	76182.8	167.095	38.805	Solexa/Illumina
16	6103	Ex-PVP	15588201	3117640200	2973.21	200	1.51446	Solexa/Illumina
17	7372	Elite Chinese	13161924	2658708648	2535.54	202	1.29152	Solexa/Illumina
18	9058	Elite Chinese	15610585	3122117000	2977.48	200	1.51663	Solexa/Illumina
19	11430	Ex-PVP	15943175	3188635000	3040.92	200	1.54895	Solexa/Illumina
20	78010	Ex-PVP	12449261	2489852200	2374.51	200	1.2095	Solexa/Illumina
21	1205A	Elite Chinese	27381903	5476380600	5222.68	200	2.66026	Solexa/Illumina
22	200B	Elite Chinese	15653164	3130632800	2985.6	200	1.52077	Solexa/Illumina
23	3H2	Elite Chinese	15211933	3042386600	2901.45	200	1.4779	Solexa/Illumina
24	4676A	Ex-PVP	11085831	2217166200	2114.45	200	1.07703	Solexa/Illumina
25	4F1	Elite Chinese	27007599	5401519800	5151.29	200	2.6239	Solexa/Illumina
26	698-3	Elite Chinese	32029581	6405916200	6109.16	200	3.11181	Solexa/Illumina
27	78002A	Ex-PVP	6164591	1232918200	1175.8	200	0.598914	Solexa/Illumina
28	78371A	Ex-PVP	19134484	3826896800	3649.61	200	1.85899	Solexa/Illumina
29	807D	Elite Chinese	8150454	1630090800	1554.58	200	0.791852	Solexa/Illumina
30	87916W	Ex-PVP	9698684	1939736800	1849.88	200	0.942268	Solexa/Illumina
31	A554	Public_US	11272238	2254447600	2150.01	200	1.09514	Solexa/Illumina
32	A632	Public_US	126926016	25385203200	24209.2	200	12.3314	Solexa/Illumina
33	A679	Public_US	10067858	2033707316	1939.49	202	0.987913	Solexa/Illumina
34	AMA22	Ex-PVP	8987117	1797423400	1714.16	200	0.873137	Solexa/Illumina
35	B100	Public_US	7473737	1494747400	1425.5	200	0.726103	Solexa/Illumina
36	B12	Public_US	27529509	5505901800	5250.84	200	2.67461	Solexa/Illumina
37	B394	Public_US	12086467	2417293400	2305.31	200	1.17425	Solexa/Illumina
38	B47	Ex-PVP	8312286	1662457200	1585.44	200	0.807571	Solexa/Illumina
39	B68	Public_US	6819222	1363844400	1300.66	200	0.662514	Solexa/Illumina
40	B7	Public_US	15704630	3172335260	3025.37	202	1.54102	Solexa/Illumina
41	B76	Public_US	11502612	2300522400	2193.95	200	1.11753	Solexa/Illumina
42	B8	Public_US	16788238	3357647600	3202.1	200	1.63104	Solexa/Illumina
43	B95	Public_US	41560831	8312166200	7927.1	200	4.03781	Solexa/Illumina
44	B97	Improved	55707700	11097931032	10583.8	199.217	5.39105	Solexa/Illumina
45	B98	Public_US	30105941	6021188200	5742.25	200	2.92491	Solexa/Illumina
46	baihe43	Elite Chinese	9109121	1840042442	1754.8	202	0.893838	Solexa/Illumina
47	bao3040	Elite Chinese	14187279	2837455800	2706.01	200	1.37835	Solexa/Illumina
48	Beck	Elite Chinese	12285325	2457065000	2343.24	200	1.19357	Solexa/Illumina
49	ben7884	Elite Chinese	13416837	2683367400	2559.06	200	1.3035	Solexa/Illumina
50	BKN009	Landrace	57373111	11474622200	10943	200	5.57403	Solexa/Illumina
51	BKN010	Landrace	55960196	11192039200	10673.6	200	5.43676	Solexa/Illumina
52	BKN011	Landrace	58561385	11712277000	11169.7	200	5.68947	Solexa/Illumina
53	BKN014	Landrace	57630025	11526005000	10992	200	5.59899	Solexa/Illumina
54	BKN015	Landrace	59224292	11844858400	11296.1	200	5.75388	Solexa/Illumina
55	BKN016	Landrace	55599064	11119812800	10604.7	200	5.40168	Solexa/Illumina
56	BKN017	Landrace	55707414	11141482800	10625.4	200	5.41221	Solexa/Illumina
57	BKN018	Landrace	36099177	6719835400	6408.53	186.149	3.2643	Solexa/Illumina
58	BKN019	Landrace	53043886	10608777200	10117.3	200	5.15343	Solexa/Illumina
59	BKN020	Landrace	57149109	11429821800	10900.3	200	5.55227	Solexa/Illumina
60	BKN022	Landrace	57484723	11496944600	10964.3	200	5.58488	Solexa/Illumina
61	BKN023	Landrace	56807479	11361495800	10835.2	200	5.51908	Solexa/Illumina
62	BKN025	Landrace	56553760	11310752000	10786.8	200	5.49443	Solexa/Illumina
63	BKN026	Landrace	56792017	11358403400	10832.2	200	5.51758	Solexa/Illumina
64	BKN027	Landrace	57930674	11586134800	11049.4	200	5.6282	Solexa/Illumina
65	BKN029	Landrace	58004074	11600814800	11063.4	200	5.63533	Solexa/Illumina
66	BKN030	Landrace	57422981	11484596200	10952.6	200	5.57888	Solexa/Illumina
67	BKN031	Landrace	56110558	11222111600	10702.2	200	5.45137	Solexa/Illumina
68	BKN032	Landrace	52579072	10515814400	10028.7	200	5.10827	Solexa/Illumina
69	BKN033	Landrace	54982978	10996595600	10487.2	200	5.34182	Solexa/Illumina
70	BKN034	Landrace	53393571	10678714200	10184	200	5.18741	Solexa/Illumina
71	BKN035	Landrace	54218200	10843640000	10341.3	200	5.26752	Solexa/Illumina
72	BKN040	Landrace	28389043	5677808600	5414.78	200	2.75811	Solexa/Illumina
73	C166	Public_US	19568328	3952802256	3769.69	202	1.92016	Solexa/Illumina
74	chang72	Elite Chinese	113890247	16958583094	16173	148.903	8.23797	Solexa/Illumina
75	chang7-2	Elite Chinese	326461964	65292392800	62267.7	200	31.7171	Solexa/Illumina
76	changD	Elite Chinese	20025487	4005097400	3819.56	200	1.94556	Solexa/Illumina
77	changK	Elite Chinese	47448941	9489788200	9050.17	200	4.60986	Solexa/Illumina
78	cheng18	Elite Chinese	24636318	4927263600	4699	200	2.39352	Solexa/Illumina
79	cheng698-3	Elite Chinese	22602282	4520456400	4311.04	200	2.1959	Solexa/Illumina
80	chengzi108	Elite Chinese	22583036	4516607200	4307.37	200	2.19403	Solexa/Illumina
81	chong72	Elite Chinese	8337063	1667412600	1590.17	200	0.809981	Solexa/Illumina
82	CM105	Improved	17694614	3538922800	3374.98	200	1.7191	Solexa/Illumina
83	CML103	Improved	164130252	25611721552	24425.2	156.045	12.4414	Solexa/Illumina
84	CML133	Improved	38888888	6999999840	6675.72	180	3.40039	Solexa/Illumina
85	CML192	Improved	38888888	6999999840	6675.72	180	3.40039	Solexa/Illumina
86	CML202	Improved	38888888	6999999840	6675.72	180	3.40039	Solexa/Illumina
87	CML206	Improved	38888888	6999999840	6675.72	180	3.40039	Solexa/Illumina
88	CML228	Improved	36607464	6222236384	5933.99	169.972	3.02258	Solexa/Illumina
89	CML247	Improved	32407441	5519478880	5263.78	170.315	2.6812	Solexa/Illumina
90	CML277	Improved	31497855	5362917036	5114.47	170.263	2.60514	Solexa/Illumina
91	CML312R	Improved	38888888	6999999840	6675.72	180	3.40039	Solexa/Illumina
92	CML322	Improved	34589976	5887239056	5614.51	170.201	2.85985	Solexa/Illumina
93	CML330	Improved	38888888	6999999840	6675.72	180	3.40039	Solexa/Illumina
94	CML333	Improved	50394452	7959464224	7590.73	157.943	3.86647	Solexa/Illumina
95	CML341	Improved	38888888	6999999840	6675.72	180	3.40039	Solexa/Illumina
96	CML411	Improved	38888888	6999999840	6675.72	180	3.40039	Solexa/Illumina
97	CML418	Improved	38888888	6999999840	6675.72	180	3.40039	Solexa/Illumina
98	CML479	Improved	38888888	6999999840	6675.72	180	3.40039	Solexa/Illumina
99	CML504	Improved	38888888	6999999840	6675.72	180	3.40039	Solexa/Illumina
100	CML505	Improved	38888888	6999999840	6675.72	180	3.40039	Solexa/Illumina
101	CML511	Improved	38888888	6999999840	6675.72	180	3.40039	Solexa/Illumina
102	CML52	Improved	52356340	8257202112	7874.69	157.712	4.01111	Solexa/Illumina
103	CML69	Improved	60165531	9441997784	9004.59	156.934	4.58664	Solexa/Illumina
104	CML84	Improved	38888888	6999999840	6675.72	180	3.40039	Solexa/Illumina
105	CML85	Improved	38888888	6999999840	6675.72	180	3.40039	Solexa/Illumina
106	CML96	Improved	38888888	6999999840	6675.72	180	3.40039	Solexa/Illumina
107	CML99	Improved	38888888	6999999840	6675.72	180	3.40039	Solexa/Illumina
108	CN165	Public_US	10377227	2096199854	1999.09	202	1.01827	Solexa/Illumina
109	CR14	Ex-PVP	10009833	2001966600	1909.22	200	0.972494	Solexa/Illumina
110	CR1HT	Ex-PVP	11133094	2226618800	2123.47	200	1.08163	Solexa/Illumina
111	D15	Elite Chinese	26837581	5367516200	5118.86	200	2.60738	Solexa/Illumina
112	D20	Elite Chinese	19009548	3801909600	3625.78	200	1.84685	Solexa/Illumina
113	D340	Elite Chinese	66129734	13225946800	12613.2	200	6.42478	Solexa/Illumina
114	dai6	Elite Chinese	15640160	3128032000	2983.12	200	1.5195	Solexa/Illumina
115	dan3115	Elite Chinese	19228530	3845706000	3667.55	200	1.86813	Solexa/Illumina
116	dan9046	Elite Chinese	80010477	16002095400	15260.8	200	7.77335	Solexa/Illumina
117	danhuang02	Elite Chinese	35167773	7033554600	6707.72	200	3.41669	Solexa/Illumina
118	De811	Public_US	7747988	1565093576	1492.59	202	0.760276	Solexa/Illumina
119	DH149	Elite Chinese	14118282	2823656400	2692.85	200	1.37165	Solexa/Illumina
120	DJ7	Ex-PVP	7680185	1536037000	1464.88	200	0.746162	Solexa/Illumina
121	DM07	Elite Chinese	22220671	4444134200	4238.26	200	2.15883	Solexa/Illumina
122	dong327	Elite Chinese	9981258	1996251600	1903.77	200	0.969718	Solexa/Illumina
123	E28	Elite Chinese	7727126	1560879452	1488.57	202	0.758229	Solexa/Illumina
124	E8501	Ex-PVP	13569193	2713838600	2588.12	200	1.3183	Solexa/Illumina
125	ernan24	Elite Chinese	25521119	5104223800	4867.77	200	2.47948	Solexa/Illumina
126	FAPW	Ex-PVP	6907930	1381586000	1317.58	200	0.671132	Solexa/Illumina
127	FC-13	Elite Chinese	11420445	2306929890	2200.06	202	1.12064	Solexa/Illumina
128	fengke1	Elite Chinese	8488778	1697755600	1619.11	200	0.824722	Solexa/Illumina
129	fu8521	Elite Chinese	11713233	2342646600	2234.12	200	1.13799	Solexa/Illumina
130	fu8701	Elite Chinese	10387375	2098249750	2001.05	202	1.01927	Solexa/Illumina
131	fusheA	Elite Chinese	24715661	4943132200	4714.14	200	2.40123	Solexa/Illumina
132	guan17-1	Elite Chinese	6676828	1335365600	1273.5	200	0.648679	Solexa/Illumina
133	H105W	Public_US	10211535	2042307000	1947.7	200	0.992095	Solexa/Illumina
134	H127	Elite Chinese	62173142	12434628400	11858.6	200	6.04037	Solexa/Illumina
135	H16	Improved	38888888	6999999840	6675.72	180	3.40039	Solexa/Illumina
136	H21	Elite Chinese	8478025	1695605000	1617.05	200	0.823672	Solexa/Illumina
137	H84	Public_US	8594472	1718894400	1639.27	200	0.83499	Solexa/Illumina
138	H8431	Ex-PVP	9806204	1961240800	1870.38	200	0.95271	Solexa/Illumina
139	H99	Public_US	16778606	3355721200	3200.27	200	1.63011	Solexa/Illumina
140	hai014	Elite Chinese	14742416	2948483200	2811.89	200	1.43228	Solexa/Illumina
141	hai1134	Elite Chinese	21435249	4287049800	4088.45	200	2.08252	Solexa/Illumina
142	hai9-21	Elite Chinese	12212804	2442560800	2329.41	200	1.18653	Solexa/Illumina
143	han21	Elite Chinese	14145596	2857410392	2725.04	202	1.38805	Solexa/Illumina
144	HP301	Public_US	61215329	10191563146	9719.43	166.487	4.95076	Solexa/Illumina
145	hu803	Elite Chinese	15428304	3085660800	2942.72	200	1.49893	Solexa/Illumina
146	huangC	Elite Chinese	28748346	5749669200	5483.31	200	2.79302	Solexa/Illumina
147	huangchangb	Elite Chinese	5743614	1148722800	1095.51	200	0.558017	Solexa/Illumina
148	huangyesi	Elite Chinese	18546848	3746463296	3572.91	202	1.81992	Solexa/Illumina
149	huangyesi3	Elite Chinese	27381802	5476360400	5222.66	200	2.66025	Solexa/Illumina
150	huangzaosi	Elite Chinese	95553743	19110748600	18225.4	200	9.28344	Solexa/Illumina
151	huo17	Elite Chinese	14420803	2913002206	2778.06	202	1.41505	Solexa/Illumina
152	huobai	Elite Chinese	18225715	3645143000	3476.28	200	1.7707	Solexa/Illumina
153	huotanghuang	Elite Chinese	16952159	3424336118	3265.7	202	1.66344	Solexa/Illumina
154	huotanghuang17	Elite Chinese	23971745	4794349000	4572.25	200	2.32895	Solexa/Illumina
155	IA5125	Public_US	17466125	3493225000	3331.4	200	1.69691	Solexa/Illumina
156	IB014	Ex-PVP	10412874	2082574800	1986.1	200	1.01165	Solexa/Illumina
157	IB02	Ex-PVP	10181144	2036228800	1941.9	200	0.98914	Solexa/Illumina
158	IBB14	Ex-PVP	8613460	1722692000	1642.89	200	0.836834	Solexa/Illumina
159	IBB15	Ex-PVP	30315735	6063147000	5782.27	200	2.9453	Solexa/Illumina
160	IL14H	Improved	54648543	8607335992	8208.6	157.503	4.18119	Solexa/Illumina
161	ji4112	Elite Chinese	13385338	2677067600	2553.05	200	1.30044	Solexa/Illumina
162	ji434	Elite Chinese	17041030	3408206000	3250.32	200	1.65561	Solexa/Illumina
163	ji444	Elite Chinese	16193346	3238669200	3088.64	200	1.57325	Solexa/Illumina
164	ji533	Elite Chinese	8310947	1662189400	1585.19	200	0.807444	Solexa/Illumina
165	ji63	Elite Chinese	10365367	2073073400	1977.04	200	1.00704	Solexa/Illumina
166	ji846	Elite Chinese	28297210	5659442000	5397.26	200	2.74919	Solexa/Illumina
167	ji853	Elite Chinese	16414400	3282880000	3130.8	200	1.59473	Solexa/Illumina
168	ji870	Elite Chinese	6404116	1280823200	1221.49	200	0.622187	Solexa/Illumina
169	jiao05	Elite Chinese	19529447	3905889400	3724.95	200	1.89737	Solexa/Illumina
170	jiu138-5	Elite Chinese	24585523	4966275646	4736.21	202	2.41247	Solexa/Illumina
171	jiutai1	Elite Chinese	17806042	3561208400	3396.23	200	1.72993	Solexa/Illumina
172	K10	Elite Chinese	9672911	1934582200	1844.96	200	0.939762	Solexa/Illumina
173	K12	Elite Chinese	33015037	6603007400	6297.12	200	3.20755	Solexa/Illumina
174	K22	Elite Chinese	29202776	5840555200	5569.99	200	2.83717	Solexa/Illumina
175	KI11	Improved	43176406	5350786840	5102.91	123.928	2.59926	Solexa/Illumina
176	KI13	Improved	64669860	9829818720	9374.44	152	4.77503	Solexa/Illumina
177	KY21	Improved	28719611	4939773092	4710.93	172	2.39959	Solexa/Illumina
178	L-1	Elite Chinese	11859641	2371928200	2262.05	200	1.15221	Solexa/Illumina
179	L135	Ex-PVP	8145194	1629038800	1553.57	200	0.791338	Solexa/Illumina
180	LH1	Ex-PVP	14411673	2882334600	2748.81	200	1.40015	Solexa/Illumina
181	LH127	Ex-PVP	19107127	3821425400	3644.4	200	1.85634	Solexa/Illumina
182	LH143	Ex-PVP	22625731	4525146200	4315.52	200	2.19818	Solexa/Illumina
183	LH149	Ex-PVP	14163772	2832754400	2701.53	200	1.37607	Solexa/Illumina
184	LH190	Ex-PVP	9683640	1936728000	1847.01	200	0.940806	Solexa/Illumina
185	LH191	Ex-PVP	17120381	3424076200	3265.46	200	1.66332	Solexa/Illumina
186	LH194	Ex-PVP	16181858	3236371600	3086.45	200	1.57214	Solexa/Illumina
187	LH202	Ex-PVP	6374933	1274986600	1215.92	200	0.61935	Solexa/Illumina
188	LH205	Ex-PVP	16753876	3350775200	3195.55	200	1.62771	Solexa/Illumina
189	LH38	Ex-PVP	16334815	3266963000	3115.61	200	1.58699	Solexa/Illumina
190	LH39	Ex-PVP	23551447	4710289400	4492.08	200	2.28812	Solexa/Illumina
191	LH51	Ex-PVP	12208788	2441757600	2328.64	200	1.18613	Solexa/Illumina
192	LH52	Ex-PVP	13791948	2758389600	2630.61	200	1.33995	Solexa/Illumina
193	LH54	Ex-PVP	14868498	2973699600	2835.94	200	1.44453	Solexa/Illumina
194	LH57	Ex-PVP	16830509	3366101800	3210.17	200	1.63516	Solexa/Illumina
195	LH60	Ex-PVP	5758849	1151769800	1098.41	200	0.559494	Solexa/Illumina
196	LH93	Ex-PVP	8943057	1788611400	1705.75	200	0.868853	Solexa/Illumina
197	lian87	Elite Chinese	9376598	1875319600	1788.44	200	0.910973	Solexa/Illumina
198	liao2202	Elite Chinese	5751000	1150200000	1096.92	200	0.558735	Solexa/Illumina
199	longkang11	Elite Chinese	35550773	7110154600	6780.77	200	3.4539	Solexa/Illumina
200	lv28	Elite Chinese	28836380	5767276000	5500.1	200	2.80157	Solexa/Illumina
201	lv45	Elite Chinese	9655533	1931106600	1841.65	200	0.938076	Solexa/Illumina
202	Lx9801	Elite Chinese	8045735	1609147000	1534.6	200	0.781675	Solexa/Illumina
203	M101	Elite Chinese	14939868	2987973600	2849.55	200	1.45147	Solexa/Illumina
204	M131-5	Elite Chinese	30838859	6167771800	5882.05	200	2.99612	Solexa/Illumina
205	M14	Public_US	13446420	2689284000	2564.7	200	1.30637	Solexa/Illumina
206	M162W	Improved	40523443	6645035136	6337.19	163.98	3.22796	Solexa/Illumina
207	M37W	Improved	38602804	6262239668	5972.15	162.222	3.04202	Solexa/Illumina
208	Maxa	Elite Chinese	11892361	2378472200	2268.29	200	1.15539	Solexa/Illumina
209	MBPM	Ex-PVP	21247428	4249485600	4052.63	200	2.06428	Solexa/Illumina
210	MBST	Ex-PVP	20670824	4134164800	3942.65	200	2.00826	Solexa/Illumina
211	MO18W	Improved	39172939	6394277108	6098.06	163.232	3.10615	Solexa/Illumina
212	Mo24W	Public_US	16560360	3345192720	3190.22	202	1.62499	Solexa/Illumina
213	MS71	Improved	54104278	8771051396	8364.72	162.114	4.26071	Solexa/Illumina
214	N138	Elite Chinese	27867572	5573514400	5315.32	200	2.70745	Solexa/Illumina
215	nan21-3	Elite Chinese	16672531	3334506200	3180.03	200	1.6198	Solexa/Illumina
216	NC268	Public_US	14851870	2970374000	2832.77	200	1.44292	Solexa/Illumina
217	NC350	Improved	28387507	4882651204	4656.46	172	2.37185	Solexa/Illumina
218	NC358	Improved	27744125	4771989500	4550.92	172	2.31809	Solexa/Illumina
219	ning55	Elite Chinese	14846322	2998957044	2860.03	202	1.45681	Solexa/Illumina
220	niu2-1	Elite Chinese	6768943	1353788600	1291.07	200	0.657629	Solexa/Illumina
221	NS501	Ex-PVP	9985359	1997071800	1904.56	200	0.970121	Solexa/Illumina
222	NS701	Ex-PVP	9902820	1980564000	1888.81	200	0.962098	Solexa/Illumina
223	OH43	Public_US	296845967	44567304316	42502.7	150.136	21.6495	Solexa/Illumina
224	OH7B	Improved	37993979	8108658874	7733.02	213.42	3.93895	Solexa/Illumina
225	P007	Elite Chinese	12282979	2456595800	2342.79	200	1.19334	Solexa/Illumina
226	P1	Improved	38888888	6999999840	6675.72	180	3.40039	Solexa/Illumina
227	P136	Elite Chinese	10913183	2182636600	2081.52	200	1.06026	Solexa/Illumina
228	P138	Elite Chinese	10291754	2058350800	1963	200	0.999888	Solexa/Illumina
229	P167	Elite Chinese	14336954	2867390800	2734.56	200	1.3929	Solexa/Illumina
230	P25	Elite Chinese	16207527	3241505400	3091.34	200	1.57463	Solexa/Illumina
231	P39	Public_US	73961133	11386216112	10858.7	153.949	5.53109	Solexa/Illumina
232	Pa91	Public_US	9208705	1841741000	1756.43	200	0.894668	Solexa/Illumina
233	PB80	Ex-PVP	10974703	2194940600	2093.26	200	1.06624	Solexa/Illumina
234	PHG35	Ex-PVP	6482156	1296431200	1236.37	200	0.629766	Solexa/Illumina
235	PHG50	Ex-PVP	14695280	2939056000	2802.91	200	1.42771	Solexa/Illumina
236	PHG71	Ex-PVP	13590668	2718133600	2592.22	200	1.32039	Solexa/Illumina
237	PHG83	Ex-PVP	12443721	2488744200	2373.45	200	1.20896	Solexa/Illumina
238	PHG84	Ex-PVP	9554342	1910868400	1822.35	200	0.928245	Solexa/Illumina
239	PHH93	Ex-PVP	8207752	1641550400	1565.5	200	0.797414	Solexa/Illumina
240	PHJ31	Ex-PVP	16875400	3375080000	3218.73	200	1.63952	Solexa/Illumina
241	PHJ40	Ex-PVP	7134506	1426901200	1360.8	200	0.693147	Solexa/Illumina
242	PHJ70	Ex-PVP	7982277	1596455400	1522.5	200	0.775512	Solexa/Illumina
243	PHJ75	Ex-PVP	12093753	2418750600	2306.7	200	1.17496	Solexa/Illumina
244	PHK76	Ex-PVP	7793047	1558609400	1486.41	200	0.757129	Solexa/Illumina
245	PHM10	Ex-PVP	21904338	4380867600	4177.92	200	2.1281	Solexa/Illumina
246	PHM57	Ex-PVP	9051548	1810309600	1726.45	200	0.879397	Solexa/Illumina
247	PHN11	Ex-PVP	13882455	2776491000	2647.87	200	1.34874	Solexa/Illumina
248	PHN47	Ex-PVP	13942179	2788435800	2659.26	200	1.35454	Solexa/Illumina
249	PHN82	Ex-PVP	26928636	5385727200	5136.22	200	2.61622	Solexa/Illumina
250	PHP55	Ex-PVP	23777723	4755544600	4535.25	200	2.31011	Solexa/Illumina
251	PHP60	Ex-PVP	9128737	1825747400	1741.17	200	0.886895	Solexa/Illumina
252	PHP85	Ex-PVP	21451094	4290218800	4091.47	200	2.08406	Solexa/Illumina
253	PHR32	Ex-PVP	12113959	2422791800	2310.55	200	1.17692	Solexa/Illumina
254	PHR36	Ex-PVP	7582552	1516510400	1446.26	200	0.736677	Solexa/Illumina
255	PHR63	Ex-PVP	27207197	5441439400	5189.36	200	2.64329	Solexa/Illumina
256	PHT10	Ex-PVP	13574485	2714897000	2589.13	200	1.31882	Solexa/Illumina
257	PHT60	Ex-PVP	7310261	1462052200	1394.32	200	0.710221	Solexa/Illumina
258	PHV37	Ex-PVP	19745746	3949149200	3766.2	200	1.91838	Solexa/Illumina
259	PHV78	Ex-PVP	16896022	3379204400	3222.66	200	1.64152	Solexa/Illumina
260	PHW03	Ex-PVP	23367019	4673403800	4456.91	200	2.2702	Solexa/Illumina
261	PHW20	Ex-PVP	20836716	4167343200	3974.29	200	2.02437	Solexa/Illumina
262	PHW43	Ex-PVP	14786657	2957331400	2820.33	200	1.43658	Solexa/Illumina
263	PHW51	Ex-PVP	18957992	3791598400	3615.95	200	1.84185	Solexa/Illumina
264	PHW52	Ex-PVP	14638643	2927728600	2792.1	200	1.4222	Solexa/Illumina
265	PHZ51	Ex-PVP	24078291	4815658200	4592.57	200	2.3393	Solexa/Illumina
266	Q1261	Elite Chinese	21727873	4345574600	4144.26	200	2.11095	Solexa/Illumina
267	Q381	Ex-PVP	20250504	4050100800	3862.48	200	1.96742	Solexa/Illumina
268	qi205	Elite Chinese	7212807	1442561400	1375.73	200	0.700752	Solexa/Illumina
269	qi319	Elite Chinese	13550674	2710134800	2584.59	200	1.31651	Solexa/Illumina
270	qi410	Elite Chinese	676496	135299200	129.03	200	0.0657237	Solexa/Illumina
271	qiong51	Elite Chinese	28114396	5622879200	5362.4	200	2.73143	Solexa/Illumina
272	R017	Elite Chinese	17014879	3402975800	3245.33	200	1.65306	Solexa/Illumina
273	R08	Elite Chinese	15067072	3013414400	2873.82	200	1.46383	Solexa/Illumina
274	R25	Elite Chinese	20201721	4040344200	3853.18	200	1.96268	Solexa/Illumina
275	R31	Elite Chinese	17014879	3402975800	3245.33	200	1.65306	Solexa/Illumina
276	R98	Elite Chinese	13351304	2696963408	2572.02	202	1.3101	Solexa/Illumina
277	RS710	Ex-PVP	21188871	4237774200	4041.46	200	2.05859	Solexa/Illumina
278	S22	Elite Chinese	13922780	2784556000	2655.56	200	1.35266	Solexa/Illumina
279	S8324	Ex-PVP	11205623	2241124600	2137.3	200	1.08867	Solexa/Illumina
280	Sg1533	Public_US	10189599	2037919800	1943.52	200	0.989965	Solexa/Illumina
281	Shan89	Elite Chinese	11452164	2313337128	2206.17	202	1.12375	Solexa/Illumina
282	shangyin110-1	Elite Chinese	15751952	3150390400	3004.45	200	1.53037	Solexa/Illumina
283	Shen135	Elite Chinese	36245028	7249005600	6913.19	200	3.52135	Solexa/Illumina
284	shen137	Elite Chinese	23743348	4748669600	4528.68	200	2.30676	Solexa/Illumina
285	shen142	Elite Chinese	10867319	2195198438	2093.5	202	1.06636	Solexa/Illumina
286	shen5005	Elite Chinese	6368620	1273724000	1214.72	200	0.618739	Solexa/Illumina
287	shen977	Elite Chinese	9965048	1993009600	1900.68	200	0.968144	Solexa/Illumina
288	shuang741	Elite Chinese	8072542	1614508400	1539.72	200	0.784283	Solexa/Illumina
289	siyi	Elite Chinese	9518436	1922724072	1833.65	202	0.934001	Solexa/Illumina
290	su75	Elite Chinese	11338639	2267727800	2162.67	200	1.10159	Solexa/Illumina
291	suwan1611	Elite Chinese	21979959	4395991800	4192.34	200	2.13544	Solexa/Illumina
292	tangsipingtou	Elite Chinese	19393800	3878760000	3699.07	200	1.88419	Solexa/Illumina
293	1212	Elite Chinese	129999687	25999937400	24795.5	200	12.63	Solexa/Illumina
294	tian77	Elite Chinese	12567109	2513421800	2396.99	200	1.22095	Solexa/Illumina
295	tie7922	Elite Chinese	17300350	3460070000	3299.78	200	1.6808	Solexa/Illumina
296	TX303	Improved	56081780	11171266932	10653.8	199.196	5.42667	Solexa/Illumina
297	TZI8	Improved	35849433	4495966732	4287.69	125.412	2.18401	Solexa/Illumina
298	Va26	Public_US	9400549	1898910898	1810.94	202	0.922434	Solexa/Illumina
299	VL0512447	Improved	38888888	6999999840	6675.72	180	3.40039	Solexa/Illumina
300	VL05128	Improved	38888888	6999999840	6675.72	180	3.40039	Solexa/Illumina
301	VL054178	Improved	38888888	6999999840	6675.72	180	3.40039	Solexa/Illumina
302	VL05610	Improved	38888888	6999999840	6675.72	180	3.40039	Solexa/Illumina
303	VL056883	Improved	38888888	6999999840	6675.72	180	3.40039	Solexa/Illumina
304	VL062784	Improved	38888888	6999999840	6675.72	180	3.40039	Solexa/Illumina
305	W117	Public_US	19208600	3841720000	3663.75	200	1.86619	Solexa/Illumina
306	W153	Public_US	13300840	2669945022	2546.25	200.735	1.29698	Solexa/Illumina
307	W182bn	Public_US	13004541	2626917282	2505.22	202	1.27608	Solexa/Illumina
308	W22	Improved	61273088	9313509376	8882.05	152	4.52423	Solexa/Illumina
309	W23	Public_US	7982052	1596410400	1522.46	200	0.775491	Solexa/Illumina
310	W499	Elite Chinese	17196658	3439331600	3280	200	1.67072	Solexa/Illumina
311	wenhuang31413	Elite Chinese	20253749	4050749800	3863.1	200	1.96774	Solexa/Illumina
312	WIL500	Ex-PVP	7882714	1576542800	1503.51	200	0.765839	Solexa/Illumina
313	WIL901	Ex-PVP	9011158	1802231600	1718.74	200	0.87547	Solexa/Illumina
314	WIL903	Ex-PVP	10188682	2037736400	1943.34	200	0.989874	Solexa/Illumina
315	wu125	Elite Chinese	17059170	3411834000	3253.77	200	1.65736	Solexa/Illumina
316	wu126	Elite Chinese	17207553	3441510600	3282.08	200	1.67178	Solexa/Illumina
317	xiangai3	Elite Chinese	33769635	6753927000	6441.05	200	3.28086	Solexa/Illumina
318	xing230	Elite Chinese	18692498	3738499600	3565.31	200	1.81605	Solexa/Illumina
319	xinlun5-9	Elite Chinese	6542447	1308489400	1247.87	200	0.635624	Solexa/Illumina
320	XOP2	Elite Chinese	22111542	4422308400	4217.44	200	2.14823	Solexa/Illumina
321	xun92-8	Elite Chinese	12635159	2527031800	2409.97	200	1.22756	Solexa/Illumina
322	xun971	Elite Chinese	7731161	1561694522	1489.35	202	0.758626	Solexa/Illumina
323	Yd6	Elite Chinese	19708205	3941641000	3759.04	200	1.91473	Solexa/Illumina
324	ye107	Elite Chinese	24702748	4940549600	4711.68	200	2.39998	Solexa/Illumina
325	ye488	Elite Chinese	17006456	3401291200	3243.72	200	1.65224	Solexa/Illumina
326	ye515	Elite Chinese	14199373	2839874600	2708.32	200	1.37953	Solexa/Illumina
327	ye52106	Elite Chinese	25244985	5048997000	4815.1	200	2.45265	Solexa/Illumina
328	ye5237	Elite Chinese	12353636	2470727200	2356.27	200	1.20021	Solexa/Illumina
329	ye8112	Elite Chinese	143570005	28714001000	27383.8	200	13.9484	Solexa/Illumina
330	ye832	Elite Chinese	5784779	1156955800	1103.36	200	0.562015	Solexa/Illumina
331	yi36	Elite Chinese	9547015	1909403000	1820.95	200	0.927532	Solexa/Illumina
332	yu374	Elite Chinese	16116667	3223333400	3074.01	200	1.5658	Solexa/Illumina
333	yu537A	Elite Chinese	9160171	1832034200	1747.16	200	0.889946	Solexa/Illumina
334	yu82	Elite Chinese	12153055	2430611000	2318.01	200	1.18072	Solexa/Illumina
335	yu87-1	Elite Chinese	36832702	7366540400	7025.28	200	3.57845	Solexa/Illumina
336	zaC546	Elite Chinese	16193346	3238669200	3088.64	200	1.57325	Solexa/Illumina
337	Zheng22	Elite Chinese	14886783	2977356600	2839.43	200	1.44631	Solexa/Illumina
338	Zheng32	Elite Chinese	26267420	5253484000	5010.11	200	2.55199	Solexa/Illumina
339	ZHENG58	Elite Chinese	463799744	81575950520	77796.9	175.886	39.6272	Solexa/Illumina
340	zhong451	Elite Chinese	11628306	2325661200	2217.92	200	1.12974	Solexa/Illumina
341	zhonghuang64	Elite Chinese	18909991	3781998200	3606.79	200	1.83718	Solexa/Illumina
342	zhongyin15	Elite Chinese	13510165	2712687546	2587.02	200.789	1.31774	Solexa/Illumina
343	zi330	Elite Chinese	10101838	2020367600	1926.77	200	0.981434	Solexa/Illumina
344	zong3	Elite Chinese	11081807	2216361400	2113.69	200	1.07664	Solexa/Illumina
345	zong31	Elite Chinese	70997350	14199470000	13541.7	200	6.89768	Solexa/Illumina
346	W64A	Public_US	272436431	42088324984	40138.6	154.489	20.4453	Solexa/Illumina
