# Supplementary material for: A genome-wide analysis of simple sequence repeats in maize and the development of polymorphism markers from next-generation sequence data
Source: BMC Res Notes. 2013 Oct 7;6:403. doi: 10.1186/1756-0500-6-403 (PMC3828028; doi:10.1186/1756-0500-6-403)
Supplement: Additional file 4 — 82694 SSRs markers, including their locus, motif and PIC. [file 1756-0500-6-403-S4.xlsx]

## Sheet: Additional file 4
name	chromosome	locus	motif	PIC	maximum length	minimum length	range	genome count
chr1-ssr-9635/1	chr1	9635	(C)26	0.099723	87	80	7	19
chr1-ssr-35964/1	chr1	35964	(GA)8	0.483025	72	66	6	36
chr1-ssr-47819/1	chr1	47819	(A)12	0.757807	68	61	7	115
chr1-ssr-49953/1	chr1	49953	(AT)29	0.375	112	72	40	4
chr1-ssr-61692/1	chr1	61692	(TA)27	0.5	108	72	36	2
chr1-ssr-70116/1	chr1	70116	(TCA)5	0.104938	69	66	3	144
chr1-ssr-77244/1	chr1	77244	(CTCC)5	0	74	74	0	1
chr1-ssr-133633/1	chr1	133633	(TA)37	0.518519	128	68	60	9
chr1-ssr-156266/1	chr1	156266	(A)11	0.718935	69	62	7	26
chr1-ssr-157307/1	chr1	157307	(T)12	0.74921	69	62	7	59
chr1-ssr-166059/1	chr1	166059	(TA)11	0.76	80	72	8	10
chr1-ssr-167113/1	chr1	167113	(TA)24	0	102	102	0	1
chr1-ssr-221939/1	chr1	221939	(AT)8ag(AT)7	0.8	86	72	14	5
chr1-ssr-242688/1	chr1	242688	(CTTAAT)8	0.0267093	102	66	36	297
chr1-ssr-254726/1	chr1	254726	(CT)6	0.694215	68	42	26	11
chr1-ssr-267638/1	chr1	267638	(TTC)5	0.73115	70	54	16	141
chr1-ssr-267897/1	chr1	267897	(CTGC)5	0.64445	74	66	8	122
chr1-ssr-270461/1	chr1	270461	(A)10	0.59679	65	61	4	90
chr1-ssr-293288/1	chr1	293288	(CAG)5	0	69	69	0	38
chr1-ssr-303981/1	chr1	303981	(AAG)5	0.138115	69	66	3	67
chr1-ssr-323776/1	chr1	323776	(G)10	0.743827	65	60	5	36
chr1-ssr-363968/1	chr1	363968	(TTCGT)5	0.253086	94	69	25	72
chr1-ssr-384745/1	chr1	384745	(T)12	0.582907	66	61	5	74
chr1-ssr-392789/1	chr1	392789	(GA)7	0.307372	68	66	2	58
chr1-ssr-393176/1	chr1	393176	(CGC)5	0.0312421	69	67	2	63
chr1-ssr-394428/1	chr1	394428	(GAT)6	0.203018	72	63	9	27
chr1-ssr-402453/1	chr1	402453	(A)10	0.501379	65	62	3	83
chr1-ssr-420953/1	chr1	420953	(AG)8	0.739048	78	66	12	89
chr1-ssr-498267/1	chr1	498267	(C)12	0.732514	66	60	6	46
chr1-ssr-525314/1	chr1	525314	(GT)17	0.828125	90	70	20	16
chr1-ssr-526787/1	chr1	526787	(CT)8	0.688838	70	53	17	63
chr1-ssr-658868/1	chr1	658868	(C)13	0.571429	67	63	4	7
chr1-ssr-677081/1	chr1	677081	(A)10	0.489198	66	62	4	72
chr1-ssr-710787/1	chr1	710787	(G)15	0.863636	69	60	9	22
chr1-ssr-968337/1	chr1	968337	(TTA)6	0.404537	75	69	6	23
chr1-ssr-998072/1	chr1	998072	(CA)9	0.584331	83	68	15	69
chr1-ssr-1002488/1	chr1	1002488	(GAGG)5	0.330905	81	74	7	31
chr1-ssr-1003966/1	chr1	1003966	(TATG)5	0.22321	78	62	16	90
chr1-ssr-1006282/1	chr1	1006282	(AAAT)9	0.571429	90	78	12	7
chr1-ssr-1006502/1	chr1	1006502	(ATTA)7atataatctgagtttcacaagacgacatgagaaggggaatgtaaatctagcactact(GTA)5	0.5	159	154	5	2
chr1-ssr-1006945/1	chr1	1006945	(TC)7	0.169922	68	66	2	64
chr1-ssr-1007319/1	chr1	1007319	(TA)6	0.390533	84	66	18	13
chr1-ssr-1034337/1	chr1	1034337	(AAAC)5gcatg(CA)6	0.152778	91	89	2	36
chr1-ssr-1086159/1	chr1	1086159	(T)10	0	64	64	0	1
chr1-ssr-1166414/1	chr1	1166414	(TTG)5	0	69	69	0	74
chr1-ssr-1195543/1	chr1	1195543	(G)16	0.660494	73	60	13	36
chr1-ssr-1198318/1	chr1	1198318	(ATC)8	0.591942	84	66	18	44
chr1-ssr-1199849/1	chr1	1199849	(AC)7	0.329523	74	66	8	81
chr1-ssr-1203059/1	chr1	1203059	(GCG)6	0	72	72	0	1
chr1-ssr-1203274/1	chr1	1203274	(GGC)5	0	69	69	0	1
chr1-ssr-1203406/1	chr1	1203406	(T)13	0.485207	73	66	7	13
chr1-ssr-1339650/1	chr1	1339650	(G)17	0	71	71	0	1
chr1-ssr-1380281/1	chr1	1380281	(GA)6	0.295619	68	66	2	61
chr1-ssr-1397002/1	chr1	1397002	(C)12	0.644731	66	61	5	49
chr1-ssr-1399701/1	chr1	1399701	(C)11tcgcggcccatcacccgcgcgcccgtgctcccctcccctctgccgctgccagcccgaccccacccatcaaccgcactcaccctcgctccctcgcaac(CT)6	0	174	174	0	1
chr1-ssr-1400497/1	chr1	1400497	(C)13	0	67	67	0	1
chr1-ssr-1480467/1	chr1	1480467	(G)11	0.634776	67	61	6	61
chr1-ssr-1484889/1	chr1	1484889	(G)15	0.742976	69	60	9	31
chr1-ssr-1488396/1	chr1	1488396	(ACA)6	0.0583649	72	66	6	67
chr1-ssr-1490516/1	chr1	1490516	(T)10	0.522857	65	63	2	70
chr1-ssr-1491499/1	chr1	1491499	(CT)11	0.734935	78	70	8	91
chr1-ssr-1526573/1	chr1	1526573	(AT)11	0.611111	80	74	6	6
chr1-ssr-1540318/1	chr1	1540318	(AT)19	0.676471	92	66	26	34
chr1-ssr-1567027/1	chr1	1567027	(TA)9	0.71875	75	61	14	8
chr1-ssr-1568259/1	chr1	1568259	(GA)7	0.152778	68	66	2	12
chr1-ssr-1607146/1	chr1	1607146	(AG)6	0.264463	68	64	4	66
chr1-ssr-1645250/1	chr1	1645250	(C)10	0	64	64	0	1
chr1-ssr-1665115/1	chr1	1665115	(AT)11	0.732782	78	68	10	33
chr1-ssr-1667215/1	chr1	1667215	(TA)8	0.61678	72	66	6	21
chr1-ssr-1670365/1	chr1	1670365	(TA)6	0.479718	70	64	6	63
chr1-ssr-1670807/1	chr1	1670807	(TA)7	0.641493	76	66	10	48
chr1-ssr-1683509/1	chr1	1683509	(TA)6	0.299643	72	66	6	58
chr1-ssr-1685997/1	chr1	1685997	(AT)10	0.64	74	68	6	10
chr1-ssr-1735948/1	chr1	1735948	(G)19	0	73	73	0	1
chr1-ssr-1746115/1	chr1	1746115	(G)13	0.5	67	63	4	2
chr1-ssr-1748729/1	chr1	1748729	(A)10	0.685306	69	60	9	70
chr1-ssr-1770784/1	chr1	1770784	(CT)8	0.374291	74	64	10	23
chr1-ssr-1782871/1	chr1	1782871	(GGA)6	0.502857	75	69	6	35
chr1-ssr-1789208/1	chr1	1789208	(TCG)6tcatccccgtca(TCG)5	0.461538	102	69	33	13
chr1-ssr-1805199/1	chr1	1805199	(A)10	0.622857	65	60	5	70
chr1-ssr-1815183/1	chr1	1815183	(AT)10	0.375	74	72	2	4
chr1-ssr-1849398/1	chr1	1849398	(C)14	0	68	68	0	1
chr1-ssr-1853730/1	chr1	1853730	(ATC)5	0.299028	72	66	6	123
chr1-ssr-1855288/1	chr1	1855288	(ATA)17	0	105	105	0	1
chr1-ssr-1855486/1	chr1	1855486	(TA)6	0.431413	66	64	2	54
chr1-ssr-1856678/1	chr1	1856678	(GT)7	0.477839	68	64	4	38
chr1-ssr-1857078/1	chr1	1857078	(TA)12	0	78	78	0	1
chr1-ssr-1881147/1	chr1	1881147	(T)11	0.593426	69	64	5	34
chr1-ssr-1900388/1	chr1	1900388	(G)13	0.75	73	61	12	4
chr1-ssr-1945941/1	chr1	1945941	(GA)6	0.099723	72	66	6	19
chr1-ssr-1955893/1	chr1	1955893	(GAC)6	0	72	72	0	32
chr1-ssr-1956515/1	chr1	1956515	(CCG)6	0	72	72	0	32
chr1-ssr-1957650/1	chr1	1957650	(A)11	0.549383	65	61	4	72
chr1-ssr-1959380/1	chr1	1959380	(CT)29	0	112	112	0	1
chr1-ssr-1959559/1	chr1	1959559	(TA)10	0.444444	82	74	8	3
chr1-ssr-1962117/1	chr1	1962117	(A)10(AT)7*	0.634259	78	69	9	36
chr1-ssr-1962502/1	chr1	1962502	(AT)7(AG)8	0.22	86	60	26	50
chr1-ssr-1970161/1	chr1	1970161	(TAA)6ta(TAT)5	0	89	89	0	5
chr1-ssr-1986672/1	chr1	1986672	(GTC)5	0	69	69	0	7
chr1-ssr-2037826/1	chr1	2037826	(A)10	0.716049	68	62	6	54
chr1-ssr-2042913/1	chr1	2042913	(CTT)5	0.065	72	66	6	60
chr1-ssr-2084838/1	chr1	2084838	(GA)13	0.632653	80	67	13	14
chr1-ssr-2090784/1	chr1	2090784	(A)10	0.340409	66	62	4	71
chr1-ssr-2100786/1	chr1	2100786	(C)12	0.548817	66	61	5	52
chr1-ssr-2103523/1	chr1	2103523	(GTT)6	0	72	72	0	3
chr1-ssr-2104266/1	chr1	2104266	(G)13	0	67	67	0	1
chr1-ssr-2163048/1	chr1	2163048	(T)13	0.675433	68	63	5	85
chr1-ssr-2174830/1	chr1	2174830	(GCGG)5	0.5	74	70	4	2
chr1-ssr-2207368/1	chr1	2207368	(T)10	0.628339	65	62	3	47
chr1-ssr-2212417/1	chr1	2212417	(T)14	0.703704	69	62	7	18
chr1-ssr-2219358/1	chr1	2219358	(GAG)5	0.104938	69	66	3	36
chr1-ssr-2221937/1	chr1	2221937	(A)10	0.654831	67	62	5	99
chr1-ssr-2285963/1	chr1	2285963	(AT)9(AC)7	0.728889	90	84	6	15
chr1-ssr-2299946/1	chr1	2299946	(TA)9	0.716049	74	66	8	9
chr1-ssr-2302802/1	chr1	2302802	(G)26	0	80	80	0	1
chr1-ssr-2305550/1	chr1	2305550	(TA)13	0.34	80	64	16	10
chr1-ssr-2307397/1	chr1	2307397	(GCT)6	0.1472	72	63	9	25
chr1-ssr-2346073/1	chr1	2346073	(GTT)6gctgctggtgcccctgggagagatcacccccaggtggtggtggtggcggcgagaccgatggtggtggcggcgggctcga(TGG)5	0	166	166	0	2
chr1-ssr-2359108/1	chr1	2359108	(A)12	0.5	71	66	5	6
chr1-ssr-2391849/1	chr1	2391849	(T)10	0.418146	64	61	3	39
chr1-ssr-2396137/1	chr1	2396137	(TA)35	0.258802	124	64	60	81
chr1-ssr-2396565/1	chr1	2396565	(TC)7	0.676	70	62	8	50
chr1-ssr-2428231/1	chr1	2428231	(AGG)6agaaggccactttcaggattctgacgaagccctccctccctcggccgcatcgcatgctaccacgactgaccaccac(CAG)8	0	172	172	0	1
chr1-ssr-2428452/1	chr1	2428452	(CT)9	0.66217	76	62	14	71
chr1-ssr-2435524/1	chr1	2435524	(GTTT)7	0.65504	90	73	17	87
chr1-ssr-2466968/1	chr1	2466968	(T)10	0.40238	64	63	1	43
chr1-ssr-2467182/1	chr1	2467182	(GA)10	0.738754	80	64	16	34
chr1-ssr-2467886/1	chr1	2467886	(AT)7aaatgaactatacatacatacatga(ATAC)5	0.5	119	113	6	2
chr1-ssr-2511503/1	chr1	2511503	(G)10	0.355868	64	61	3	43
chr1-ssr-2532349/1	chr1	2532349	(G)11	0	65	65	0	1
chr1-ssr-2536929/1	chr1	2536929	(G)15	0	69	69	0	1
chr1-ssr-2538119/1	chr1	2538119	(TTA)6	0.0444215	75	72	3	44
chr1-ssr-2569277/1	chr1	2569277	(TA)8	0.76057	92	62	30	242
chr1-ssr-2575369/1	chr1	2575369	(TA)11	0.444444	76	66	10	6
chr1-ssr-2599041/1	chr1	2599041	(G)10	0	64	64	0	1
chr1-ssr-2672354/1	chr1	2672354	(A)10	0.226562	64	62	2	32
chr1-ssr-2686162/1	chr1	2686162	(GAG)6	0.366864	78	63	15	65
chr1-ssr-2690094/1	chr1	2690094	(C)14	0.399654	68	60	8	34
chr1-ssr-2691480/1	chr1	2691480	(T)10	0.615933	104	60	44	29
chr1-ssr-2696526/1	chr1	2696526	(CTTT)6	0.567901	82	66	16	63
chr1-ssr-2734666/1	chr1	2734666	(GC)6	0.314169	80	64	16	94
chr1-ssr-2736232/1	chr1	2736232	(TG)7	0.71875	93	66	27	32
chr1-ssr-2736698/1	chr1	2736698	(A)10	0.388672	66	64	2	32
chr1-ssr-2740985/1	chr1	2740985	(CCT)5	0.207612	69	66	3	68
chr1-ssr-2742992/1	chr1	2742992	(T)10	0.15879	65	64	1	23
chr1-ssr-2744215/1	chr1	2744215	(C)19(A)11	0	84	84	0	1
chr1-ssr-2745008/1	chr1	2745008	(T)10	0.678241	66	62	4	72
chr1-ssr-2746075/1	chr1	2746075	(T)10	0.582716	65	60	5	45
chr1-ssr-2753924/1	chr1	2753924	(GC)6	0	66	66	0	1
chr1-ssr-2755513/1	chr1	2755513	(T)10	0.696367	65	62	3	68
chr1-ssr-2783907/1	chr1	2783907	(CT)16	0.853333	92	74	18	15
chr1-ssr-2787775/1	chr1	2787775	(GC)6	0	66	66	0	10
chr1-ssr-2790176/1	chr1	2790176	(TA)8	0.67562	72	58	14	88
chr1-ssr-2793532/1	chr1	2793532	(C)30	0.491349	84	48	36	34
chr1-ssr-2794056/1	chr1	2794056	(T)10	0.536862	64	62	2	23
chr1-ssr-2859462/1	chr1	2859462	(T)10	0	64	64	0	30
chr1-ssr-2873428/1	chr1	2873428	(GT)9	0.677312	74	53	21	83
chr1-ssr-2874755/1	chr1	2874755	(TG)7	0.805785	68	59	9	22
chr1-ssr-2876056/1	chr1	2876056	(AGC)5	0.236049	75	69	6	90
chr1-ssr-2898227/1	chr1	2898227	(A)10	0.559659	66	63	3	88
chr1-ssr-2898537/1	chr1	2898537	(TA)36	0	126	126	0	1
chr1-ssr-2942148/1	chr1	2942148	(A)10	0.244898	64	63	1	7
chr1-ssr-2942295/1	chr1	2942295	(A)10	0.646836	65	61	4	43
chr1-ssr-2955621/1	chr1	2955621	(T)10	0.5	64	61	3	2
chr1-ssr-2956618/1	chr1	2956618	(A)10	0.213039	64	63	1	66
chr1-ssr-2956892/1	chr1	2956892	(CAG)6	0.408058	78	72	6	44
chr1-ssr-2966618/1	chr1	2966618	(GC)6cgccgccgtcgcccgggctgggctcgggccgggcgtga(CAGG)5	0	124	124	0	1
chr1-ssr-3000308/1	chr1	3000308	(TA)6	0.429444	78	62	16	60
chr1-ssr-3021091/1	chr1	3021091	(G)12	0.727431	69	63	6	48
chr1-ssr-3023855/1	chr1	3023855	(T)10	0.570414	66	63	3	65
chr1-ssr-3028081/1	chr1	3028081	(TC)6	0	66	66	0	30
chr1-ssr-3028964/1	chr1	3028964	(ATA)5	0	69	69	0	47
chr1-ssr-3051399/1	chr1	3051399	(C)12	0.600551	66	59	7	33
chr1-ssr-3067831/1	chr1	3067831	(C)10	0.756243	65	61	4	29
chr1-ssr-3069481/1	chr1	3069481	(GGC)5	0	69	69	0	10
chr1-ssr-3069908/1	chr1	3069908	(T)10	0.639715	70	60	10	29
chr1-ssr-3072243/1	chr1	3072243	(AT)7	0.6176	72	66	6	25
chr1-ssr-3076230/1	chr1	3076230	(T)10	0.290123	65	63	2	18
chr1-ssr-3077087/1	chr1	3077087	(AAT)5	0.261246	72	66	6	34
chr1-ssr-3079034/1	chr1	3079034	(GCG)7	0.444444	75	66	9	3
chr1-ssr-3080122/1	chr1	3080122	(GCC)5	0.5	69	66	3	2
chr1-ssr-3082905/1	chr1	3082905	(T)10	0.612755	67	62	5	39
chr1-ssr-3083472/1	chr1	3083472	(T)10	0.698225	65	62	3	26
chr1-ssr-3098977/1	chr1	3098977	(CAA)5	0.129452	72	69	3	115
chr1-ssr-3136224/1	chr1	3136224	(GGC)6	0.611111	84	63	21	6
chr1-ssr-3139645/1	chr1	3139645	(GGC)8	0.5	78	72	6	6
chr1-ssr-3180240/1	chr1	3180240	(T)10	0.372008	66	63	3	62
chr1-ssr-3192702/1	chr1	3192702	(C)10	0.716049	64	58	6	9
chr1-ssr-3197785/1	chr1	3197785	(A)10	0.661111	64	56	8	60
chr1-ssr-3198277/1	chr1	3198277	(AG)9	0.662132	77	69	8	21
chr1-ssr-3201455/1	chr1	3201455	(AT)9	0.444444	72	70	2	3
chr1-ssr-3213865/1	chr1	3213865	(G)12	0.602449	67	60	7	89
chr1-ssr-3258670/1	chr1	3258670	(C)10	0.775391	65	60	5	32
chr1-ssr-3276782/1	chr1	3276782	(AT)6	0.548753	72	66	6	21
chr1-ssr-3279477/1	chr1	3279477	(GGC)7	0.58	75	57	18	10
chr1-ssr-3281184/1	chr1	3281184	(CGC)5	0	69	69	0	25
chr1-ssr-3285267/1	chr1	3285267	(T)11	0.551194	65	60	5	79
chr1-ssr-3348092/1	chr1	3348092	(C)10	0	64	64	0	1
chr1-ssr-3352959/1	chr1	3352959	(TA)21	0.062435	96	61	35	31
chr1-ssr-3363171/1	chr1	3363171	(A)10	0.745536	67	58	9	56
chr1-ssr-3364736/1	chr1	3364736	(AGGC)5	0	74	74	0	6
chr1-ssr-3368991/1	chr1	3368991	(GA)6	0.444444	66	62	4	3
chr1-ssr-3372481/1	chr1	3372481	(G)12	0.439058	75	63	12	38
chr1-ssr-3398420/1	chr1	3398420	(T)10	0.375	64	63	1	4
chr1-ssr-3398716/1	chr1	3398716	(T)15	0.523187	69	64	5	29
chr1-ssr-3399276/1	chr1	3399276	(T)11	0.541667	73	64	9	24
chr1-ssr-3402104/1	chr1	3402104	(C)13	0.56	67	59	8	5
chr1-ssr-3411246/1	chr1	3411246	(T)12	0.328125	66	61	5	32
chr1-ssr-3438906/1	chr1	3438906	(GAC)5	0.450617	75	63	12	18
chr1-ssr-3439153/1	chr1	3439153	(GAC)6	0.55214	84	69	15	59
chr1-ssr-3444633/1	chr1	3444633	(A)10	0.761431	68	58	10	47
chr1-ssr-3446280/1	chr1	3446280	(G)12	0.316327	66	60	6	28
chr1-ssr-3451075/1	chr1	3451075	(T)10	0.705347	67	61	6	77
chr1-ssr-3452188/1	chr1	3452188	(AT)22	0.8	98	68	30	5
chr1-ssr-3453591/1	chr1	3453591	(A)10	0.517751	64	62	2	26
chr1-ssr-3470609/1	chr1	3470609	(C)23	0.2848	77	59	18	25
chr1-ssr-3531631/1	chr1	3531631	(C)12	0.77551	66	58	8	7
chr1-ssr-3554644/1	chr1	3554644	(A)10	0.458333	73	61	12	72
chr1-ssr-3566577/1	chr1	3566577	(A)12	0	66	66	0	1
chr1-ssr-3566706/1	chr1	3566706	(A)12	0	66	66	0	1
chr1-ssr-3645621/1	chr1	3645621	(GCAG)5	0.585785	78	66	12	47
chr1-ssr-3646250/1	chr1	3646250	(GCC)6	0.71875	75	63	12	8
chr1-ssr-3649938/1	chr1	3649938	(A)10	0.786325	64	57	7	39
chr1-ssr-3651622/1	chr1	3651622	(CGG)5catttgctgcacggagcagaggacctt(CGC)5	0	111	111	0	2
chr1-ssr-3655648/1	chr1	3655648	(CT)8	0.662722	70	60	10	13
chr1-ssr-3656348/1	chr1	3656348	(TA)20	0.375	94	45	49	4
chr1-ssr-3668450/1	chr1	3668450	(T)10	0.561224	65	61	4	28
chr1-ssr-3699990/1	chr1	3699990	(A)10	0.750822	64	60	4	39
chr1-ssr-3703726/1	chr1	3703726	(GGC)5	0	69	69	0	4
chr1-ssr-3708329/1	chr1	3708329	(T)10	0.779123	68	61	7	102
chr1-ssr-3735131/1	chr1	3735131	(GCT)5(GGT)6	0.48	87	75	12	5
chr1-ssr-3736688/1	chr1	3736688	(TA)6	0.210696	74	60	14	61
chr1-ssr-3737062/1	chr1	3737062	(GCA)5	0.142012	85	69	16	26
chr1-ssr-3739369/1	chr1	3739369	(CTG)5	0.149938	73	69	4	49
chr1-ssr-3739569/1	chr1	3739569	(A)10	0.78191	69	60	9	66
chr1-ssr-3740971/1	chr1	3740971	(T)10	0.714286	67	61	6	56
chr1-ssr-3741418/1	chr1	3741418	(CAG)5	0.0907029	75	69	6	84
chr1-ssr-3741886/1	chr1	3741886	(CAG)7	0.542936	75	69	6	19
chr1-ssr-3745656/1	chr1	3745656	(CCG)5	0.375	69	63	6	44
chr1-ssr-3829509/1	chr1	3829509	(C)12	0.742976	66	61	5	31
chr1-ssr-3877596/1	chr1	3877596	(A)10caaagaggacttttctttatgctcgattccacaggaacattacgagag(A)10	0	122	122	0	1
chr1-ssr-3878860/1	chr1	3878860	(TGC)5	0.32373	69	63	6	64
chr1-ssr-3883154/1	chr1	3883154	(T)10	0.538409	64	61	3	54
chr1-ssr-3886666/1	chr1	3886666	(GC)7	0.0807292	68	64	4	48
chr1-ssr-3937201/1	chr1	3937201	(A)10	0.720873	65	59	6	67
chr1-ssr-4048323/1	chr1	4048323	(T)12	0.277778	66	65	1	6
chr1-ssr-4051972/1	chr1	4051972	(TCG)6	0.146867	72	57	15	51
chr1-ssr-4056309/1	chr1	4056309	(CT)9	0.685125	72	65	7	107
chr1-ssr-4056627/1	chr1	4056627	(GATA)5gggacggacgccggagggtgcttttcttttttgtttttac(A)10	0	124	124	0	1
chr1-ssr-4060664/1	chr1	4060664	(T)13	0.69146	72	59	13	66
chr1-ssr-4061748/1	chr1	4061748	(A)10	0.5	66	63	3	6
chr1-ssr-4061907/1	chr1	4061907	(A)11(G)15	0.75	80	74	6	4
chr1-ssr-4134261/1	chr1	4134261	(TG)6	0.519575	66	54	12	98
chr1-ssr-4135726/1	chr1	4135726	(TC)6	0.16399	68	64	4	91
chr1-ssr-4137102/1	chr1	4137102	(GA)8	0.665432	72	60	12	90
chr1-ssr-4188614/1	chr1	4188614	(AC)6	0.470615	66	64	2	66
chr1-ssr-4188956/1	chr1	4188956	(TA)7(CA)6	0.713869	86	74	12	49
chr1-ssr-4190509/1	chr1	4190509	(TTG)5	0	69	69	0	51
chr1-ssr-4239938/1	chr1	4239938	(A)12	0.751486	66	61	5	29
chr1-ssr-4245516/1	chr1	4245516	(TA)8	0.673721	70	64	6	63
chr1-ssr-4246080/1	chr1	4246080	(TG)6	0	66	66	0	2
chr1-ssr-4247605/1	chr1	4247605	(A)11	0.827032	69	59	10	46
chr1-ssr-4247853/1	chr1	4247853	(AG)7	0.6336	78	68	10	50
chr1-ssr-4293525/1	chr1	4293525	(TC)9tatctatctatc(TA)16	0	116	116	0	1
chr1-ssr-4295237/1	chr1	4295237	(TA)17	0.5	88	76	12	2
chr1-ssr-4311967/1	chr1	4311967	(A)10	0.614256	66	60	6	85
chr1-ssr-4338806/1	chr1	4338806	(G)11	0.666667	65	60	5	15
chr1-ssr-4357897/1	chr1	4357897	(GC)8	0.291552	70	66	4	66
chr1-ssr-4358141/1	chr1	4358141	(G)20	0.604865	74	63	11	39
chr1-ssr-4358856/1	chr1	4358856	(T)10	0.497399	65	62	3	31
chr1-ssr-4414391/1	chr1	4414391	(A)10	0	64	64	0	1
chr1-ssr-4419690/1	chr1	4419690	(GA)8	0.65051	72	60	12	28
chr1-ssr-4441464/1	chr1	4441464	(T)10	0.542355	64	62	2	44
chr1-ssr-4444331/1	chr1	4444331	(AG)9	0.615917	72	58	14	17
chr1-ssr-4445766/1	chr1	4445766	(AC)8	0.582101	74	66	8	52
chr1-ssr-4451559/1	chr1	4451559	(ACA)6	0.311419	78	63	15	34
chr1-ssr-4512993/1	chr1	4512993	(T)10	0.540556	68	63	5	60
chr1-ssr-4513291/1	chr1	4513291	(G)11	0.5	66	62	4	6
chr1-ssr-4517537/1	chr1	4517537	(AG)6	0	66	66	0	6
chr1-ssr-4519377/1	chr1	4519377	(CT)8	0.579082	72	66	6	28
chr1-ssr-4520124/1	chr1	4520124	(A)10	0.124444	64	63	1	15
chr1-ssr-4526524/1	chr1	4526524	(AT)8	0	70	70	0	6
chr1-ssr-4544829/1	chr1	4544829	(A)10	0.625144	65	62	3	51
chr1-ssr-4546947/1	chr1	4546947	(CT)6ccgccccatggatgacggatactcctacaatacaagtt(GTA)5	0.5	119	118	1	2
chr1-ssr-4548476/1	chr1	4548476	(GAC)8	0.74449	78	66	12	35
chr1-ssr-4548972/1	chr1	4548972	(CTA)5	0.306878	75	66	9	63
chr1-ssr-4549487/1	chr1	4549487	(TG)7	0.13875	68	66	2	40
chr1-ssr-4555598/1	chr1	4555598	(TC)6	0.353306	68	60	8	44
chr1-ssr-4556985/1	chr1	4556985	(GT)7agcactgtcaaactagcacacatcgcttgaggtcaacatgtatactt(TGCG)5	0	135	135	0	2
chr1-ssr-4569730/1	chr1	4569730	(C)10	0	64	64	0	1
chr1-ssr-4593303/1	chr1	4593303	(A)10	0.628196	68	62	6	37
chr1-ssr-4599301/1	chr1	4599301	(GTC)5	0.106481	69	63	6	72
chr1-ssr-4599480/1	chr1	4599480	(GA)7	0.252315	74	64	10	72
chr1-ssr-4599657/1	chr1	4599657	(CG)6	0.103725	70	64	6	74
chr1-ssr-4605537/1	chr1	4605537	(A)13gaagcctcacatccgagtgccttccacgtt(A)11	0.625	108	102	6	4
chr1-ssr-4616683/1	chr1	4616683	(CT)8	0.569204	72	64	8	68
chr1-ssr-4716044/1	chr1	4716044	(TAA)11c(AAT)18	0.75	161	85	76	4
chr1-ssr-4726609/1	chr1	4726609	(CT)10	0.6304	74	68	6	25
chr1-ssr-4728493/1	chr1	4728493	(AG)12	0.781163	84	72	12	38
chr1-ssr-4739193/1	chr1	4739193	(CT)6	0	66	66	0	1
chr1-ssr-4740077/1	chr1	4740077	(A)10	0	64	64	0	1
chr1-ssr-4741801/1	chr1	4741801	(TG)6	0	66	66	0	94
chr1-ssr-4742450/1	chr1	4742450	(TC)13	0.840259	90	64	26	57
chr1-ssr-4744251/1	chr1	4744251	(C)22	0.197531	76	60	16	9
chr1-ssr-4748689/1	chr1	4748689	(GCC)5	0.387812	72	69	3	19
chr1-ssr-4750901/1	chr1	4750901	(T)10ataaaacatgatacttccttt(C)16	0	101	101	0	1
chr1-ssr-4751987/1	chr1	4751987	(GAC)6	0.51416	72	66	6	64
chr1-ssr-4752701/1	chr1	4752701	(GGA)5	0.602126	78	63	15	59
chr1-ssr-4754595/1	chr1	4754595	(CAT)6	0.657007	75	66	9	68
chr1-ssr-4757949/1	chr1	4757949	(T)10	0.671485	66	62	4	84
chr1-ssr-4768025/1	chr1	4768025	(CA)7	0.518478	74	65	9	85
chr1-ssr-4772306/1	chr1	4772306	(C)24	0.414062	78	63	15	32
chr1-ssr-4795150/1	chr1	4795150	(C)10	0	64	64	0	1
chr1-ssr-4796292/1	chr1	4796292	(T)11	0.734072	68	59	9	38
chr1-ssr-4804783/1	chr1	4804783	(T)10	0.637327	64	62	2	74
chr1-ssr-4804967/1	chr1	4804967	(A)10	0.71298	65	60	5	122
chr1-ssr-4860639/1	chr1	4860639	(GA)8	0.507804	78	66	12	62
chr1-ssr-4861880/1	chr1	4861880	(AG)10(G)13*	0.72	92	86	6	5
chr1-ssr-4862562/1	chr1	4862562	(GGC)6	0.244898	79	72	7	7
chr1-ssr-4865802/1	chr1	4865802	(G)14	0.75	68	62	6	8
chr1-ssr-4867577/1	chr1	4867577	(GA)7	0.179734	68	64	4	52
chr1-ssr-4868537/1	chr1	4868537	(C)10	0.394858	64	62	2	33
chr1-ssr-4979620/1	chr1	4979620	(A)10	0	64	64	0	5
chr1-ssr-4981780/1	chr1	4981780	(CGC)11	0.156715	87	63	24	71
chr1-ssr-4982518/1	chr1	4982518	(T)11	0.657025	65	62	3	22
chr1-ssr-4983730/1	chr1	4983730	(T)11	0.818763	70	59	11	176
chr1-ssr-4985341/1	chr1	4985341	(CT)8	0.747991	78	70	8	37
chr1-ssr-4990874/1	chr1	4990874	(T)12	0.782609	76	64	12	23
chr1-ssr-4991049/1	chr1	4991049	(G)11	0.612245	65	62	3	7
chr1-ssr-4992299/1	chr1	4992299	(CT)6	0.0739645	68	66	2	26
chr1-ssr-4993241/1	chr1	4993241	(CCG)5	0.540541	75	66	9	74
chr1-ssr-4996026/1	chr1	4996026	(CA)6	0.536862	66	62	4	23
chr1-ssr-4996851/1	chr1	4996851	(T)12	0.726237	69	62	7	53
chr1-ssr-4997556/1	chr1	4997556	(CGC)7	0.5	75	72	3	2
chr1-ssr-5001448/1	chr1	5001448	(A)10	0.59814	66	62	4	44
chr1-ssr-5003887/1	chr1	5003887	(CTG)6	0.736111	72	63	9	12
chr1-ssr-5005823/1	chr1	5005823	(CT)11t(TC)9	0.77712	95	61	34	39
chr1-ssr-5006636/1	chr1	5006636	(TGC)6	0.475995	91	69	22	54
chr1-ssr-5007235/1	chr1	5007235	(A)10	0.744802	70	59	11	23
chr1-ssr-5009083/1	chr1	5009083	(T)10(A)11	0.567901	75	73	2	9
chr1-ssr-5009378/1	chr1	5009378	(CT)24	0.731302	102	62	40	19
chr1-ssr-5009840/1	chr1	5009840	(CG)7	0.277778	70	68	2	36
chr1-ssr-5010074/1	chr1	5010074	(CGG)6	0.444444	72	63	9	3
chr1-ssr-5011000/1	chr1	5011000	(TA)16(CA)8cgattctctttgcgcataaatgcgcaaatttaatatagacccttggttcaacaaccaacaactgatatgttttacct(A)10	0.5	189	158	31	2
chr1-ssr-5011420/1	chr1	5011420	(A)11	0.603614	66	58	8	51
chr1-ssr-5046391/1	chr1	5046391	(CT)6	0	66	66	0	6
chr1-ssr-5047365/1	chr1	5047365	(CAC)5	0.433884	69	67	2	22
chr1-ssr-5054573/1	chr1	5054573	(A)10	0.722994	66	58	8	72
chr1-ssr-5055863/1	chr1	5055863	(TG)11	0.777579	76	66	10	123
chr1-ssr-5062234/1	chr1	5062234	(G)20	0.518519	74	62	12	9
chr1-ssr-5087205/1	chr1	5087205	(AGG)6cagggcgcggggcgagagcttgacgcggcaaccaccgctgcactgcactgcacccctcgctcctccgagct(CAG)7	0.5	164	150	14	2
chr1-ssr-5087759/1	chr1	5087759	(TC)10	0.75	92	66	26	48
chr1-ssr-5088167/1	chr1	5088167	(TG)7cgcgcgcgcgcttcaacctcaagaagcgcgggcgatcaagatggcgcacgaccccagcctgggcttcgcggactacttct(CGG)6	0	166	166	0	1
chr1-ssr-5088835/1	chr1	5088835	(GCA)6	0.587771	78	66	12	39
chr1-ssr-5089114/1	chr1	5089114	(A)11	0.670528	69	63	6	67
chr1-ssr-5094125/1	chr1	5094125	(G)13	0.295576	67	62	5	71
chr1-ssr-5112086/1	chr1	5112086	(G)10	0	64	64	0	1
chr1-ssr-5116779/1	chr1	5116779	(G)11	0.773333	65	60	5	30
chr1-ssr-5146274/1	chr1	5146274	(A)10	0	64	64	0	1
chr1-ssr-5246390/1	chr1	5246390	(GGC)6	0.625	72	66	6	4
chr1-ssr-5288910/1	chr1	5288910	(G)11tcacgcggagggacgagctaacgaacagg(CT)6	0.56	106	100	6	5
chr1-ssr-5326131/1	chr1	5326131	(CGC)6	0	72	72	0	6
chr1-ssr-5328370/1	chr1	5328370	(T)11	0.763574	68	61	7	59
chr1-ssr-5332938/1	chr1	5332938	(AAC)8	0	78	78	0	12
chr1-ssr-5335372/1	chr1	5335372	(A)10	0.673611	65	62	3	24
chr1-ssr-5336906/1	chr1	5336906	(CG)7	0.5	68	60	8	4
chr1-ssr-5338240/1	chr1	5338240	(AT)11aatagttatg(TA)10	0.625	106	90	16	4
chr1-ssr-5339311/1	chr1	5339311	(AG)37	0.260204	128	68	60	56
chr1-ssr-5339567/1	chr1	5339567	(GAT)6	0.124444	72	69	3	15
chr1-ssr-5343393/1	chr1	5343393	(T)10	0.6192	65	61	4	50
chr1-ssr-5389905/1	chr1	5389905	(GT)8atg(TA)9tg(TA)35	0	163	163	0	1
chr1-ssr-5395596/1	chr1	5395596	(AT)6	0.645122	70	60	10	57
chr1-ssr-5434559/1	chr1	5434559	(CCA)5	0.574946	78	69	9	57
chr1-ssr-5435255/1	chr1	5435255	(GCG)5	0	69	69	0	2
chr1-ssr-5438459/1	chr1	5438459	(A)10	0.32	64	63	1	5
chr1-ssr-5451044/1	chr1	5451044	(CCG)5	0	69	69	0	1
chr1-ssr-5457064/1	chr1	5457064	(T)12	0.625	66	64	2	4
chr1-ssr-5501431/1	chr1	5501431	(C)13	0.746537	67	59	8	38
chr1-ssr-5517649/1	chr1	5517649	(CGG)5	0	69	69	0	3
chr1-ssr-5518092/1	chr1	5518092	(GTC)5	0.320312	87	69	18	16
chr1-ssr-5523763/1	chr1	5523763	(TTC)5	0.0907029	69	64	5	21
chr1-ssr-5524403/1	chr1	5524403	(G)13	0.736111	67	64	3	12
chr1-ssr-5525024/1	chr1	5525024	(G)19	0.5	73	55	18	2
chr1-ssr-5526223/1	chr1	5526223	(CGG)5caacaggaggtaggcgcagccagcaccacgcaccaaccaactatcgcggttgccgctttgacactctatctgactga(CT)6cacacacacagacggacggactaa(TGCC)5	0	202	202	0	1
chr1-ssr-5530835/1	chr1	5530835	(GT)6	0	66	66	0	28
chr1-ssr-5531774/1	chr1	5531774	(CGG)5	0.44898	69	57	12	7
chr1-ssr-5533101/1	chr1	5533101	(A)11	0.676516	66	57	9	114
chr1-ssr-5533456/1	chr1	5533456	(GTCT)5	0.699612	86	44	42	77
chr1-ssr-5538625/1	chr1	5538625	(A)10	0.559335	65	60	5	63
chr1-ssr-5541971/1	chr1	5541971	(G)18	0.666667	72	61	11	3
chr1-ssr-5569022/1	chr1	5569022	(GA)9	0.560147	78	64	14	66
chr1-ssr-5589797/1	chr1	5589797	(AC)6	0.606426	68	61	7	154
chr1-ssr-5590227/1	chr1	5590227	(CCGG)5	0.260355	74	70	4	13
chr1-ssr-5628793/1	chr1	5628793	(GAA)5	0.367347	69	65	4	14
chr1-ssr-5630259/1	chr1	5630259	(T)10	0.65928	64	62	2	38
chr1-ssr-5631143/1	chr1	5631143	(GT)7	0.592533	72	62	10	79
chr1-ssr-5636597/1	chr1	5636597	(CGC)5	0	69	69	0	93
chr1-ssr-5637442/1	chr1	5637442	(TA)7	0.538781	70	66	4	76
chr1-ssr-5639602/1	chr1	5639602	(AG)13(AGAC)6*	0.444444	102	100	2	3
chr1-ssr-5640370/1	chr1	5640370	(AG)10(G)10*	0.642659	83	56	27	19
chr1-ssr-5645429/1	chr1	5645429	(T)10	0.596878	65	59	6	66
chr1-ssr-5646433/1	chr1	5646433	(TC)20	0.693878	94	61	33	14
chr1-ssr-5653108/1	chr1	5653108	(GT)6	0.04875	66	60	6	40
chr1-ssr-5653742/1	chr1	5653742	(A)10	0	64	64	0	4
chr1-ssr-5719531/1	chr1	5719531	(T)10ccaacaggaacgtgagcggtgagcaaccctaccccaggcccagcttgcgcg(CT)7	0	129	129	0	1
chr1-ssr-5741285/1	chr1	5741285	(GGAAC)5	0.371351	79	74	5	69
chr1-ssr-5743099/1	chr1	5743099	(T)11	0	65	65	0	4
chr1-ssr-5743942/1	chr1	5743942	(A)10	0.095	64	63	1	20
chr1-ssr-5745321/1	chr1	5745321	(CGG)6	0.48	72	63	9	5
chr1-ssr-5753012/1	chr1	5753012	(CCGGGA)5	0.65625	84	66	18	32
chr1-ssr-5812818/1	chr1	5812818	(T)10	0.829368	79	61	18	91
chr1-ssr-5823041/1	chr1	5823041	(G)17	0.742188	71	63	8	16
chr1-ssr-5851869/1	chr1	5851869	(T)12	0	66	66	0	1
chr1-ssr-5879791/1	chr1	5879791	(T)10	0.729679	64	61	3	23
chr1-ssr-5880056/1	chr1	5880056	(TA)9	0.795848	75	66	9	17
chr1-ssr-5951787/1	chr1	5951787	(AT)10	0.375	74	70	4	4
chr1-ssr-5954648/1	chr1	5954648	(T)12	0.7005	67	62	5	51
chr1-ssr-5989965/1	chr1	5989965	(TG)8ggtggt(G)14	0.78125	90	81	9	16
chr1-ssr-6002574/1	chr1	6002574	(C)12	0	66	66	0	1
chr1-ssr-6038887/1	chr1	6038887	(G)11	0.769231	66	61	5	26
chr1-ssr-6060218/1	chr1	6060218	(C)11	0.769231	68	55	13	26
chr1-ssr-6069754/1	chr1	6069754	(T)11	0.681122	68	65	3	28
chr1-ssr-6084122/1	chr1	6084122	(A)10	0.543537	66	61	5	86
chr1-ssr-6084802/1	chr1	6084802	(GA)8	0.544321	72	66	6	38
chr1-ssr-6151147/1	chr1	6151147	(CT)6	0.530697	68	58	10	31
chr1-ssr-6152489/1	chr1	6152489	(CAT)6	0.461356	75	66	9	29
chr1-ssr-6152668/1	chr1	6152668	(AC)8	0.35941	94	68	26	42
chr1-ssr-6153754/1	chr1	6153754	(TC)8	0.702268	72	61	11	46
chr1-ssr-6155286/1	chr1	6155286	(AG)9aaccc(A)10	0.72625	87	73	14	40
chr1-ssr-6155664/1	chr1	6155664	(A)10	0.444444	66	64	2	3
chr1-ssr-6157199/1	chr1	6157199	(A)10	0.095	65	64	1	20
chr1-ssr-6157947/1	chr1	6157947	(TG)7	0.62539	78	64	14	62
chr1-ssr-6186402/1	chr1	6186402	(A)10	0.695398	67	59	8	148
chr1-ssr-6192172/1	chr1	6192172	(T)10	0.375	64	63	1	4
chr1-ssr-6193004/1	chr1	6193004	(A)10	0.533163	65	61	4	28
chr1-ssr-6207768/1	chr1	6207768	(G)11	0.777778	67	61	6	18
chr1-ssr-6218892/1	chr1	6218892	(A)10	0.357928	66	60	6	91
chr1-ssr-6219406/1	chr1	6219406	(G)24acccgcatgggttggataggaattcatatgcaaatcagacaaataaaaacatatagattttgtgggaacatgtgtttgtatgaactatagagag(A)10	0	182	182	0	1
chr1-ssr-6226893/1	chr1	6226893	(TGC)7	0.683115	78	66	12	58
chr1-ssr-6231892/1	chr1	6231892	(T)10	0.577883	65	62	3	29
chr1-ssr-6235576/1	chr1	6235576	(TTC)5	0.0322494	69	66	3	61
chr1-ssr-6236760/1	chr1	6236760	(CGG)5	0	69	69	0	2
chr1-ssr-6249973/1	chr1	6249973	(TCT)6	0.059645	72	71	1	65
chr1-ssr-6268916/1	chr1	6268916	(G)14	0	68	68	0	1
chr1-ssr-6349504/1	chr1	6349504	(CGT)5	0.48	69	54	15	10
chr1-ssr-6379283/1	chr1	6379283	(A)10	0	64	64	0	1
chr1-ssr-6412102/1	chr1	6412102	(T)10	0.712018	67	63	4	21
chr1-ssr-6412920/1	chr1	6412920	(TA)6	0.497041	66	64	2	39
chr1-ssr-6421074/1	chr1	6421074	(AT)18	0	90	90	0	1
chr1-ssr-6422265/1	chr1	6422265	(TA)8	0.396694	72	70	2	11
chr1-ssr-6424059/1	chr1	6424059	(GCA)6	0.502897	73	69	4	63
chr1-ssr-6425511/1	chr1	6425511	(CTG)5	0	69	69	0	1
chr1-ssr-6425687/1	chr1	6425687	(CGC)8	0.644531	81	72	9	32
chr1-ssr-6428213/1	chr1	6428213	(T)11	0.429752	65	62	3	11
chr1-ssr-6430771/1	chr1	6430771	(GA)6	0.257117	68	66	2	33
chr1-ssr-6431299/1	chr1	6431299	(GA)7	0.62751	78	60	18	73
chr1-ssr-6532944/1	chr1	6532944	(GA)6	0.589506	70	58	12	108
chr1-ssr-6533475/1	chr1	6533475	(GGA)5	0.61157	75	69	6	11
chr1-ssr-6533996/1	chr1	6533996	(CATG)5	0.203578	74	63	11	63
chr1-ssr-6535918/1	chr1	6535918	(T)10	0.538194	66	61	5	24
chr1-ssr-6536838/1	chr1	6536838	(GA)10ggaggggacagcgtagagagagaacgaatgagaatgggcgagctagcagtgagaagtgttaaattttgctgtgtactccgtctcctcctaggcc(AG)9	0	186	186	0	1
chr1-ssr-6537303/1	chr1	6537303	(CATC)5	0.646172	98	58	40	137
chr1-ssr-6542479/1	chr1	6542479	(CT)9	0.507042	72	64	8	71
chr1-ssr-6545898/1	chr1	6545898	(CAACG)5	0.686251	79	64	15	119
chr1-ssr-6550724/1	chr1	6550724	(A)10	0.541667	68	64	4	12
chr1-ssr-6565609/1	chr1	6565609	(T)10	0.61949	64	60	4	91
chr1-ssr-6587340/1	chr1	6587340	(CT)7	0	68	68	0	6
chr1-ssr-6611026/1	chr1	6611026	(G)11	0.621671	65	59	6	66
chr1-ssr-6753107/1	chr1	6753107	(C)10	0.657439	65	62	3	17
chr1-ssr-6840326/1	chr1	6840326	(T)11	0.713464	66	61	5	123
chr1-ssr-6842463/1	chr1	6842463	(G)19	0	73	73	0	1
chr1-ssr-6843220/1	chr1	6843220	(C)12	0.5	66	63	3	2
chr1-ssr-6923441/1	chr1	6923441	(GTG)7	0.302191	75	63	12	51
chr1-ssr-6925806/1	chr1	6925806	(AGAGA)6	0.582312	89	69	20	67
chr1-ssr-6926514/1	chr1	6926514	(GGC)6	0	72	72	0	4
chr1-ssr-6926734/1	chr1	6926734	(T)13	0.525236	68	61	7	79
chr1-ssr-6927344/1	chr1	6927344	(CCA)5	0.152778	75	69	6	48
chr1-ssr-6927975/1	chr1	6927975	(T)10	0.698347	67	60	7	66
chr1-ssr-6928343/1	chr1	6928343	(T)10	0.168962	65	61	4	33
chr1-ssr-6989130/1	chr1	6989130	(CGA)7	0.669922	75	57	18	59
chr1-ssr-7040871/1	chr1	7040871	(CGC)5	0	69	69	0	11
chr1-ssr-7046940/1	chr1	7046940	(T)10	0.430801	66	62	4	31
chr1-ssr-7070449/1	chr1	7070449	(AC)6	0.0980975	66	64	2	58
chr1-ssr-7076600/1	chr1	7076600	(CTCC)5	0.458478	76	62	14	68
chr1-ssr-7080081/1	chr1	7080081	(TTG)5	0.633269	75	66	9	127
chr1-ssr-7090925/1	chr1	7090925	(CGG)5	0.5	70	69	1	2
chr1-ssr-7092086/1	chr1	7092086	(GA)15	0.839506	84	70	14	9
chr1-ssr-7110983/1	chr1	7110983	(T)12	0	66	66	0	1
chr1-ssr-7121823/1	chr1	7121823	(CG)6	0.802721	71	53	18	21
chr1-ssr-7122794/1	chr1	7122794	(GC)8	0	70	70	0	50
chr1-ssr-7123591/1	chr1	7123591	(CT)11	0.69	95	66	29	40
chr1-ssr-7155888/1	chr1	7155888	(C)12	0.757812	67	61	6	32
chr1-ssr-7159975/1	chr1	7159975	(A)10	0.5872	65	61	4	50
chr1-ssr-7163038/1	chr1	7163038	(T)11	0.642722	65	57	8	23
chr1-ssr-7164309/1	chr1	7164309	(T)10	0.648889	65	62	3	30
chr1-ssr-7190175/1	chr1	7190175	(C)11	0.625	65	63	2	4
chr1-ssr-7244426/1	chr1	7244426	(T)10	0.693937	65	62	3	37
chr1-ssr-7262357/1	chr1	7262357	(T)10	0	64	64	0	10
chr1-ssr-7262489/1	chr1	7262489	(A)10	0.170799	66	63	3	33
chr1-ssr-7290494/1	chr1	7290494	(GGA)5	0.251465	75	66	9	64
chr1-ssr-7297403/1	chr1	7297403	(T)13	0.579882	70	62	8	26
chr1-ssr-7345723/1	chr1	7345723	(A)10	0	64	64	0	5
chr1-ssr-7356225/1	chr1	7356225	(TG)6	0.657907	67	63	4	79
chr1-ssr-7390149/1	chr1	7390149	(CGGCAA)5	0.5	84	72	12	2
chr1-ssr-7394926/1	chr1	7394926	(T)10	0.638618	66	59	7	121
chr1-ssr-7396452/1	chr1	7396452	(A)13	0.863333	73	63	10	60
chr1-ssr-7403425/1	chr1	7403425	(A)10	0.604167	64	60	4	48
chr1-ssr-7404908/1	chr1	7404908	(T)10	0.642361	64	62	2	24
chr1-ssr-7482340/1	chr1	7482340	(A)10	0.375	64	63	1	4
chr1-ssr-7493398/1	chr1	7493398	(A)10	0.459834	65	63	2	19
chr1-ssr-7493750/1	chr1	7493750	(T)10	0.554895	65	62	3	43
chr1-ssr-7494837/1	chr1	7494837	(GA)8agcattgcaagcgtacggactgacgaacgtgctgcctgcggactagggagaagga(CT)20	0	165	165	0	1
chr1-ssr-7495384/1	chr1	7495384	(TG)8	0.716837	72	62	10	28
chr1-ssr-7557652/1	chr1	7557652	(AG)7	0.3936	68	64	4	25
chr1-ssr-7565733/1	chr1	7565733	(AT)6	0.730888	68	61	7	65
chr1-ssr-7567280/1	chr1	7567280	(T)10	0.488166	66	62	4	26
chr1-ssr-7569460/1	chr1	7569460	(GCG)5	0	69	69	0	1
chr1-ssr-7569955/1	chr1	7569955	(TGC)5	0	69	69	0	4
chr1-ssr-7570291/1	chr1	7570291	(AG)7	0.497041	88	66	22	26
chr1-ssr-7598436/1	chr1	7598436	(GCG)5	0	69	69	0	1
chr1-ssr-7601374/1	chr1	7601374	(A)11	0.503472	66	63	3	24
chr1-ssr-7655671/1	chr1	7655671	(AT)44	0.40625	142	68	74	8
chr1-ssr-7686912/1	chr1	7686912	(T)10	0.653926	65	60	5	44
chr1-ssr-7687031/1	chr1	7687031	(A)11	0.647924	66	62	4	68
chr1-ssr-7696672/1	chr1	7696672	(A)10	0.602347	64	61	3	81
chr1-ssr-7702909/1	chr1	7702909	(TA)6	0	66	66	0	9
chr1-ssr-7717168/1	chr1	7717168	(T)10	0.515702	67	60	7	55
chr1-ssr-7718608/1	chr1	7718608	(TC)6	0.448015	79	62	17	92
chr1-ssr-7772826/1	chr1	7772826	(AT)21	0.375	96	66	30	4
chr1-ssr-7800449/1	chr1	7800449	(C)10	0.444444	64	62	2	3
chr1-ssr-7845303/1	chr1	7845303	(C)10	0.484375	64	61	3	16
chr1-ssr-7860056/1	chr1	7860056	(TACGA)5	0.621569	79	57	22	99
chr1-ssr-7861860/1	chr1	7861860	(CTT)6	0.308036	75	66	9	56
chr1-ssr-7870693/1	chr1	7870693	(TG)6	0.0973044	66	64	2	39
chr1-ssr-7909173/1	chr1	7909173	(T)11	0	65	65	0	1
chr1-ssr-7909393/1	chr1	7909393	(T)10	0	64	64	0	1
chr1-ssr-7949441/1	chr1	7949441	(A)11	0.770546	67	61	6	39
chr1-ssr-7953790/1	chr1	7953790	(CG)6	0	66	66	0	5
chr1-ssr-7954648/1	chr1	7954648	(GA)15	0.734694	88	74	14	14
chr1-ssr-7957236/1	chr1	7957236	(AC)6	0.0613801	68	64	4	127
chr1-ssr-7961569/1	chr1	7961569	(C)11	0.53719	67	61	6	22
chr1-ssr-7963754/1	chr1	7963754	(A)14	0.741021	78	63	15	23
chr1-ssr-7997898/1	chr1	7997898	(CGC)5	0.525714	72	66	6	35
chr1-ssr-7998039/1	chr1	7998039	(AC)7	0.518466	72	60	12	119
chr1-ssr-8017016/1	chr1	8017016	(GGT)5	0.31405	69	59	10	22
chr1-ssr-8019117/1	chr1	8019117	(A)10	0.68263	65	61	4	69
chr1-ssr-8023130/1	chr1	8023130	(A)11	0.780277	66	54	12	34
chr1-ssr-8023869/1	chr1	8023869	(A)11	0.67	69	63	6	40
chr1-ssr-8024111/1	chr1	8024111	(T)10	0.746034	70	61	9	79
chr1-ssr-8024837/1	chr1	8024837	(A)11	0.556213	66	64	2	13
chr1-ssr-8030168/1	chr1	8030168	(A)11tcaccttgctcacgcgcgctctgccccgcttgctatatcctcctagagcccagccaaatcccccgacgtcctcctgttcatctcctcttctccct(CTC)7	0	181	181	0	1
chr1-ssr-8034839/1	chr1	8034839	(T)18	0.790123	72	65	7	9
chr1-ssr-8035776/1	chr1	8035776	(T)10catcccacatttttatgacattgtcttcgttaagttgttatagaagctagtaattag(CT)7	0	135	135	0	1
chr1-ssr-8105358/1	chr1	8105358	(A)10	0.679548	67	63	4	58
chr1-ssr-8109506/1	chr1	8109506	(A)10	0.491084	64	62	2	27
chr1-ssr-8144446/1	chr1	8144446	(TTG)5	0.4104	75	63	12	50
chr1-ssr-8188860/1	chr1	8188860	(T)11	0.334935	70	60	10	318
chr1-ssr-8215552/1	chr1	8215552	(CA)6	0.515867	68	62	6	263
chr1-ssr-8222323/1	chr1	8222323	(GAG)5gtggcggcgcagcggacgcacggaaccgaggaggtggcggcgcagtgaggggga(GAG)5	0.5	138	130	8	2
chr1-ssr-8228906/1	chr1	8228906	(T)10	0.623945	66	62	4	85
chr1-ssr-8233104/1	chr1	8233104	(TA)6	0	66	66	0	9
chr1-ssr-8236747/1	chr1	8236747	(G)11	0.42334	65	60	5	64
chr1-ssr-8269559/1	chr1	8269559	(AT)35	0	124	124	0	1
chr1-ssr-8275094/1	chr1	8275094	(CT)15	0.757396	86	74	12	26
chr1-ssr-8278263/1	chr1	8278263	(GAC)5	0.014814	69	66	3	134
chr1-ssr-8288966/1	chr1	8288966	(GA)6	0.62482	68	64	4	158
chr1-ssr-8290059/1	chr1	8290059	(A)10	0.622998	83	62	21	53
chr1-ssr-8293513/1	chr1	8293513	(T)10	0.505165	64	62	2	44
chr1-ssr-8352099/1	chr1	8352099	(ACC)5	0	69	69	0	59
chr1-ssr-8368962/1	chr1	8368962	(A)10	0.652222	67	62	5	60
chr1-ssr-8369545/1	chr1	8369545	(A)12	0.780497	69	62	7	74
chr1-ssr-8429277/1	chr1	8429277	(AT)21	0.5	96	66	30	2
chr1-ssr-8430285/1	chr1	8430285	(A)17	0.785714	72	66	6	14
chr1-ssr-8430537/1	chr1	8430537	(T)10	0.690476	68	61	7	42
chr1-ssr-8447709/1	chr1	8447709	(TC)13	0.641975	80	73	7	9
chr1-ssr-8448157/1	chr1	8448157	(GCC)5	0.380263	69	66	3	47
chr1-ssr-8449321/1	chr1	8449321	(TG)8	0.234405	70	64	6	23
chr1-ssr-8450718/1	chr1	8450718	(CCG)5	0.493254	78	69	9	65
chr1-ssr-8451970/1	chr1	8451970	(AGC)5acacgcggtgcaggtttgcagtcgtcgtgtgcaggcagacgatgagacagctcacagctggagcag(C)29	0	164	164	0	1
chr1-ssr-8452348/1	chr1	8452348	(T)10	0.427463	65	63	2	59
chr1-ssr-8452609/1	chr1	8452609	(TC)7	0.517301	94	64	30	68
chr1-ssr-8455096/1	chr1	8455096	(A)10	0.275572	64	62	2	69
chr1-ssr-8457824/1	chr1	8457824	(A)12	0.743802	67	63	4	11
chr1-ssr-8463499/1	chr1	8463499	(C)17gcgcggcgccaggcggttaagccaccgctgccttccccctgtggccccacctatcatccccctcctcccaaaaccacc(CT)7	0	163	163	0	1
chr1-ssr-8491024/1	chr1	8491024	(C)15	0	69	69	0	1
chr1-ssr-8536712/1	chr1	8536712	(GAG)5	0.433884	72	69	3	44
chr1-ssr-8537558/1	chr1	8537558	(GA)7	0.761246	78	62	16	34
chr1-ssr-8537813/1	chr1	8537813	(AC)6	0.605118	70	64	6	107
chr1-ssr-8554609/1	chr1	8554609	(TA)11	0.5	76	68	8	2
chr1-ssr-8559690/1	chr1	8559690	(AC)7agtcctactagctcatacgcctaacaatgattcaactg(A)10	0.444444	116	108	8	3
chr1-ssr-8624618/1	chr1	8624618	(C)11	0.378683	66	59	7	73
chr1-ssr-8625305/1	chr1	8625305	(AG)9	0.526077	72	68	4	21
chr1-ssr-8626278/1	chr1	8626278	(CT)6	0.621284	80	66	14	58
chr1-ssr-8628109/1	chr1	8628109	(A)11tgttggtgcaaga(T)10	0.53125	88	53	35	8
chr1-ssr-8628568/1	chr1	8628568	(CGT)6	0	72	72	0	8
chr1-ssr-8629586/1	chr1	8629586	(TAC)5	0	69	69	0	110
chr1-ssr-8631258/1	chr1	8631258	(CCG)5	0	69	69	0	1
chr1-ssr-8653744/1	chr1	8653744	(TA)8	0.755556	76	64	12	15
chr1-ssr-8773077/1	chr1	8773077	(C)12	0.40625	75	60	15	8
chr1-ssr-8824098/1	chr1	8824098	(TA)7	0.375	84	68	16	4
chr1-ssr-8884749/1	chr1	8884749	(CGC)6	0.31405	75	69	6	11
chr1-ssr-8885316/1	chr1	8885316	(CGG)6	0.5	72	71	1	2
chr1-ssr-8885806/1	chr1	8885806	(A)10	0.478738	68	63	5	54
chr1-ssr-8931824/1	chr1	8931824	(T)15	0.799474	70	64	6	39
chr1-ssr-8933072/1	chr1	8933072	(AG)7	0.33517	72	62	10	66
chr1-ssr-8933415/1	chr1	8933415	(AT)6	0.564792	68	63	5	106
chr1-ssr-8935231/1	chr1	8935231	(G)16	0.74	70	63	7	10
chr1-ssr-8937111/1	chr1	8937111	(T)10	0.770408	68	61	7	28
chr1-ssr-8947415/1	chr1	8947415	(G)11	0.209902	66	59	7	79
chr1-ssr-8970908/1	chr1	8970908	(T)11	0.356718	66	63	3	29
chr1-ssr-8979368/1	chr1	8979368	(TGC)6	0.601562	72	63	9	16
chr1-ssr-8979514/1	chr1	8979514	(CCG)5	0.32	69	66	3	10
chr1-ssr-8996727/1	chr1	8996727	(CCA)5	0.0363512	69	46	23	54
chr1-ssr-9050354/1	chr1	9050354	(GCC)6	0.207612	72	69	3	17
chr1-ssr-9053464/1	chr1	9053464	(TA)30	0.666667	114	72	42	3
chr1-ssr-9054179/1	chr1	9054179	(A)11	0.637153	65	62	3	48
chr1-ssr-9054784/1	chr1	9054784	(GA)7	0.627757	70	65	5	67
chr1-ssr-9055585/1	chr1	9055585	(T)10	0.538965	65	62	3	41
chr1-ssr-9056675/1	chr1	9056675	(CA)6	0	66	66	0	41
chr1-ssr-9067516/1	chr1	9067516	(AT)6	0.644875	70	64	6	95
chr1-ssr-9075303/1	chr1	9075303	(TA)6	0.42	66	64	2	10
chr1-ssr-9117457/1	chr1	9117457	(TA)8	0.693878	107	64	43	7
chr1-ssr-9122210/1	chr1	9122210	(AT)35	0.291667	124	64	60	12
chr1-ssr-9122559/1	chr1	9122559	(T)10	0.752083	66	62	4	59
chr1-ssr-9122715/1	chr1	9122715	(T)12	0.770262	67	61	6	93
chr1-ssr-9123495/1	chr1	9123495	(CGA)5	0.0322494	69	66	3	61
chr1-ssr-9124819/1	chr1	9124819	(GGC)7	0.666667	75	66	9	3
chr1-ssr-9125514/1	chr1	9125514	(AG)8	0.790843	72	58	14	93
chr1-ssr-9188558/1	chr1	9188558	(CT)6tttttctctttttcttccctgttcttctcgattcatgtggcgtgccggat(TG)11	0.5	138	117	21	2
chr1-ssr-9194709/1	chr1	9194709	(G)13	0.291667	67	61	6	12
chr1-ssr-9302600/1	chr1	9302600	(T)10	0.411523	64	62	2	27
chr1-ssr-9307176/1	chr1	9307176	(GA)6	0.149584	70	60	10	38
chr1-ssr-9308207/1	chr1	9308207	(GGT)5	0	69	69	0	23
chr1-ssr-9308416/1	chr1	9308416	(GA)7	0.0798611	70	68	2	24
chr1-ssr-9310187/1	chr1	9310187	(AGTG)5	0.661304	82	66	16	59
chr1-ssr-9311477/1	chr1	9311477	(AG)7	0.332725	72	68	4	74
chr1-ssr-9312002/1	chr1	9312002	(ATGC)5	0.552944	78	62	16	88
chr1-ssr-9323749/1	chr1	9323749	(AT)8	0.444444	72	70	2	12
chr1-ssr-9355509/1	chr1	9355509	(A)11	0.831025	69	57	12	38
chr1-ssr-9356776/1	chr1	9356776	(T)10	0.488166	66	62	4	52
chr1-ssr-9362338/1	chr1	9362338	(G)12	0.514004	68	63	5	57
chr1-ssr-9395470/1	chr1	9395470	(GC)6	0	66	66	0	8
chr1-ssr-9396094/1	chr1	9396094	(TG)7	0.651178	74	62	12	79
chr1-ssr-9398145/1	chr1	9398145	(CGG)6	0	72	72	0	2
chr1-ssr-9423274/1	chr1	9423274	(TA)6	0.104938	66	60	6	36
chr1-ssr-9431593/1	chr1	9431593	(T)10	0	64	64	0	11
chr1-ssr-9437738/1	chr1	9437738	(T)12	0.365556	66	60	6	60
chr1-ssr-9439251/1	chr1	9439251	(A)10	0.568158	65	62	3	31
chr1-ssr-9440039/1	chr1	9440039	(T)10	0.32	65	64	1	5
chr1-ssr-9442225/1	chr1	9442225	(T)10	0.750676	66	62	4	43
chr1-ssr-9495537/1	chr1	9495537	(G)10	0.546713	65	63	2	17
chr1-ssr-9498556/1	chr1	9498556	(T)10	0.488322	64	61	3	68
chr1-ssr-9498879/1	chr1	9498879	(TC)8	0.483446	70	66	4	53
chr1-ssr-9508623/1	chr1	9508623	(G)12	0.76	67	62	5	50
chr1-ssr-9521392/1	chr1	9521392	(TTG)5	0	69	69	0	90
chr1-ssr-9545376/1	chr1	9545376	(CA)14	0.742382	84	68	16	19
chr1-ssr-9553459/1	chr1	9553459	(TTG)6	0	72	72	0	30
chr1-ssr-9556908/1	chr1	9556908	(C)10	0.375	64	62	2	4
chr1-ssr-9559939/1	chr1	9559939	(C)14	0.625	68	64	4	4
chr1-ssr-9563298/1	chr1	9563298	(CCG)5	0.616621	69	57	12	66
chr1-ssr-9568506/1	chr1	9568506	(TC)6	0.54142	68	65	3	78
chr1-ssr-9569392/1	chr1	9569392	(C)15	0.666667	69	57	12	6
chr1-ssr-9586276/1	chr1	9586276	(T)13	0.5	67	66	1	2
chr1-ssr-9665159/1	chr1	9665159	(T)10c(T)10	0.847798	76	58	18	78
chr1-ssr-9668264/1	chr1	9668264	(GGC)5	0.561224	69	63	6	28
chr1-ssr-9720804/1	chr1	9720804	(G)10	0	64	64	0	1
chr1-ssr-9726794/1	chr1	9726794	(G)13	0	67	67	0	1
chr1-ssr-9737394/1	chr1	9737394	(C)10	0	64	64	0	1
chr1-ssr-9743753/1	chr1	9743753	(C)11ttt(C)13	0	81	81	0	1
chr1-ssr-9766864/1	chr1	9766864	(T)10	0	64	64	0	1
chr1-ssr-9805206/1	chr1	9805206	(AGAA)5	0.466392	78	74	4	27
chr1-ssr-9810186/1	chr1	9810186	(GA)13	0.756233	82	64	18	38
chr1-ssr-9812789/1	chr1	9812789	(CT)6	0.317636	68	64	4	57
chr1-ssr-9831335/1	chr1	9831335	(G)10	0.712018	66	62	4	21
chr1-ssr-9998238/1	chr1	9998238	(GAC)6	0	72	72	0	2
chr1-ssr-10033898/1	chr1	10033898	(CT)7	0.528807	68	64	4	54
chr1-ssr-10035702/1	chr1	10035702	(A)10	0.54876	65	62	3	55
chr1-ssr-10089141/1	chr1	10089141	(C)21	0.496528	75	67	8	24
chr1-ssr-10097067/1	chr1	10097067	(T)10	0.277778	64	63	1	6
chr1-ssr-10183590/1	chr1	10183590	(C)16	0.65097	70	60	10	38
chr1-ssr-10222394/1	chr1	10222394	(CCT)5	0.582766	78	63	15	42
chr1-ssr-10232245/1	chr1	10232245	(T)10	0.497778	64	62	2	15
chr1-ssr-10361845/1	chr1	10361845	(A)11	0.689906	74	64	10	62
chr1-ssr-10367076/1	chr1	10367076	(G)10	0.673077	65	61	4	52
chr1-ssr-10376261/1	chr1	10376261	(G)10	0.71627	66	61	5	84
chr1-ssr-10387551/1	chr1	10387551	(T)10	0.41375	65	62	3	40
chr1-ssr-10392366/1	chr1	10392366	(C)19	0	73	73	0	1
chr1-ssr-10400566/1	chr1	10400566	(AAAG)5	0.155128	74	70	4	59
chr1-ssr-10422526/1	chr1	10422526	(CT)6	0.0473218	68	64	4	83
chr1-ssr-10430959/1	chr1	10430959	(T)10	0.535494	65	61	4	72
chr1-ssr-10436073/1	chr1	10436073	(CA)6	0.387034	66	62	4	157
chr1-ssr-10490000/1	chr1	10490000	(C)12	0	66	66	0	1
chr1-ssr-10510601/1	chr1	10510601	(A)11gtcgaagagaggaaagaag(A)10ctcatctttgcgtgcagcagctgccgtgtctccgtacgtgtagcctgcagaaatcctaaaactggatatttagttagttcaagttagaacaactccttt(TC)6	0	205	205	0	1
chr1-ssr-10511342/1	chr1	10511342	(A)10	0.757396	67	59	8	26
chr1-ssr-10511913/1	chr1	10511913	(CA)8	0.502551	72	68	4	28
chr1-ssr-10512047/1	chr1	10512047	(A)10	0.734839	74	63	11	29
chr1-ssr-10520353/1	chr1	10520353	(CT)6	0	66	66	0	25
chr1-ssr-10535057/1	chr1	10535057	(A)13	0.791551	68	62	6	76
chr1-ssr-10535353/1	chr1	10535353	(CT)8	0.644243	74	61	13	126
chr1-ssr-10538044/1	chr1	10538044	(A)10	0.152778	64	63	1	12
chr1-ssr-10538272/1	chr1	10538272	(TCCG)5tcgtccgccgtccaccgccagcgcgcgctcgccaccgcacccagctagcagcacaagaaaagtctggtggcgt(CGG)6	0	165	165	0	2
chr1-ssr-10538690/1	chr1	10538690	(GCT)5	0.0867769	69	66	3	22
chr1-ssr-10540297/1	chr1	10540297	(T)10	0.152445	65	62	3	62
chr1-ssr-10541784/1	chr1	10541784	(A)14	0.759072	71	64	7	41
chr1-ssr-10585653/1	chr1	10585653	(GC)6	0	66	66	0	103
chr1-ssr-10667761/1	chr1	10667761	(TA)11	0	76	76	0	1
chr1-ssr-10672053/1	chr1	10672053	(TA)18	0	90	90	0	1
chr1-ssr-10680426/1	chr1	10680426	(A)10	0.670036	67	63	4	58
chr1-ssr-10736458/1	chr1	10736458	(TC)8	0.586446	72	64	8	55
chr1-ssr-10760193/1	chr1	10760193	(C)10	0.694654	64	61	3	97
chr1-ssr-10821210/1	chr1	10821210	(CG)7	0.0768	68	64	4	25
chr1-ssr-10823609/1	chr1	10823609	(A)10	0.551724	70	60	10	58
chr1-ssr-10824434/1	chr1	10824434	(T)11	0.571429	65	57	8	7
chr1-ssr-10826520/1	chr1	10826520	(TC)8	0.67551	76	68	8	70
chr1-ssr-10826848/1	chr1	10826848	(CTG)5	0.277778	69	66	3	6
chr1-ssr-10829551/1	chr1	10829551	(AAG)5	0.740741	76	68	8	27
chr1-ssr-10838786/1	chr1	10838786	(AG)6	0.259679	66	63	3	74
chr1-ssr-10842637/1	chr1	10842637	(TA)8	0.425095	78	68	10	43
chr1-ssr-10848146/1	chr1	10848146	(A)10	0.625174	65	62	3	89
chr1-ssr-10875682/1	chr1	10875682	(T)10	0.503472	66	63	3	24
chr1-ssr-10876799/1	chr1	10876799	(AT)7	0.71	84	64	20	20
chr1-ssr-10899166/1	chr1	10899166	(C)24	0.6759	78	60	18	38
chr1-ssr-10902526/1	chr1	10902526	(GA)13	0.717593	82	64	18	36
chr1-ssr-10904709/1	chr1	10904709	(T)10	0.444444	64	61	3	12
chr1-ssr-10905301/1	chr1	10905301	(ACG)6	0.288818	75	66	9	47
chr1-ssr-10967273/1	chr1	10967273	(AGG)5	0.611797	93	69	24	27
chr1-ssr-10968153/1	chr1	10968153	(GTC)5	0.637804	69	63	6	96
chr1-ssr-10969000/1	chr1	10969000	(GT)8	0.671202	72	64	8	21
chr1-ssr-10970285/1	chr1	10970285	(GC)6	0.124444	66	64	2	15
chr1-ssr-10970999/1	chr1	10970999	(TAG)5	0.0444215	69	66	3	44
chr1-ssr-10971386/1	chr1	10971386	(CGT)5	0	69	69	0	2
chr1-ssr-10971502/1	chr1	10971502	(CCG)6	0.58	72	63	9	10
chr1-ssr-10974552/1	chr1	10974552	(TCT)6	0.416322	72	69	3	44
chr1-ssr-10975236/1	chr1	10975236	(AGC)5	0.0867769	73	69	4	44
chr1-ssr-10977790/1	chr1	10977790	(A)11	0.487901	71	65	6	45
chr1-ssr-10979759/1	chr1	10979759	(A)10	0.808234	66	58	8	69
chr1-ssr-10982676/1	chr1	10982676	(GC)6	0	66	66	0	1
chr1-ssr-10988801/1	chr1	10988801	(GCG)5	0	69	69	0	17
chr1-ssr-10998760/1	chr1	10998760	(CT)26cg(CT)15	0	138	138	0	1
chr1-ssr-11114284/1	chr1	11114284	(T)12	0.74926	70	62	8	52
chr1-ssr-11115236/1	chr1	11115236	(GA)20	0.630853	94	59	35	59
chr1-ssr-11135468/1	chr1	11135468	(T)10	0.691632	64	60	4	88
chr1-ssr-11157610/1	chr1	11157610	(C)10	0.622222	64	61	3	15
chr1-ssr-11171613/1	chr1	11171613	(C)17	0.444444	71	67	4	3
chr1-ssr-11208684/1	chr1	11208684	(TA)22	0.5	98	64	34	2
chr1-ssr-11208855/1	chr1	11208855	(A)10	0.165289	64	61	3	11
chr1-ssr-11209412/1	chr1	11209412	(A)10	0.546713	64	62	2	17
chr1-ssr-11209606/1	chr1	11209606	(T)11	0.794741	74	61	13	37
chr1-ssr-11210537/1	chr1	11210537	(AT)6	0.448558	66	64	2	53
chr1-ssr-11217983/1	chr1	11217983	(GT)6ggggtgggggtt(G)23	0.571429	101	65	36	7
chr1-ssr-11238958/1	chr1	11238958	(A)10	0.702479	66	62	4	44
chr1-ssr-11242220/1	chr1	11242220	(CA)7	0.0240928	68	60	8	82
chr1-ssr-11397254/1	chr1	11397254	(T)10	0.676406	68	62	6	37
chr1-ssr-11400185/1	chr1	11400185	(AATA)5	0.579835	78	66	12	55
chr1-ssr-11402580/1	chr1	11402580	(A)10	0.749444	67	62	5	60
chr1-ssr-11471813/1	chr1	11471813	(T)10	0.285494	65	63	2	36
chr1-ssr-11472349/1	chr1	11472349	(A)14	0.824	69	61	8	50
chr1-ssr-11472696/1	chr1	11472696	(CAG)7	0.32	75	72	3	5
chr1-ssr-11475909/1	chr1	11475909	(GCC)5	0.532236	69	60	9	27
chr1-ssr-11484174/1	chr1	11484174	(T)10	0.304688	64	63	1	16
chr1-ssr-11524301/1	chr1	11524301	(T)10	0.59375	66	62	4	56
chr1-ssr-11551082/1	chr1	11551082	(AT)31	0.226562	116	80	36	16
chr1-ssr-11690701/1	chr1	11690701	(CT)6	0.112274	68	66	2	67
chr1-ssr-11695010/1	chr1	11695010	(G)24	0.722222	78	61	17	6
chr1-ssr-11723452/1	chr1	11723452	(C)11	0.678005	65	60	5	42
chr1-ssr-11724838/1	chr1	11724838	(CT)6	0.61542	86	58	28	114
chr1-ssr-11784909/1	chr1	11784909	(T)10	0.239591	65	63	2	37
chr1-ssr-11793633/1	chr1	11793633	(A)17	0.858322	74	62	12	73
chr1-ssr-11805489/1	chr1	11805489	(T)10	0	64	64	0	1
chr1-ssr-11807783/1	chr1	11807783	(G)10	0.777526	66	58	8	63
chr1-ssr-11849417/1	chr1	11849417	(CA)7	0.615772	70	64	6	63
chr1-ssr-11850252/1	chr1	11850252	(AT)10	0.5	74	68	6	4
chr1-ssr-11906414/1	chr1	11906414	(T)10	0.623457	66	62	4	18
chr1-ssr-11910136/1	chr1	11910136	(TGCGA)5	0.642361	89	69	20	24
chr1-ssr-11938432/1	chr1	11938432	(T)11	0.705499	70	61	9	84
chr1-ssr-11939503/1	chr1	11939503	(C)12	0.598639	66	63	3	21
chr1-ssr-11943156/1	chr1	11943156	(T)10	0.811837	69	57	12	70
chr1-ssr-11943680/1	chr1	11943680	(A)10	0.691015	66	60	6	37
chr1-ssr-11954448/1	chr1	11954448	(T)13	0.825	77	61	16	20
chr1-ssr-11988659/1	chr1	11988659	(A)10	0	64	64	0	3
chr1-ssr-11990618/1	chr1	11990618	(A)11	0.703889	77	64	13	60
chr1-ssr-12021450/1	chr1	12021450	(G)11	0.708333	65	62	3	12
chr1-ssr-12104310/1	chr1	12104310	(G)17	0.51375	71	59	12	40
chr1-ssr-12152413/1	chr1	12152413	(T)11gttttgttttggcaggaggcggaaacaagatatatat(AG)6	0	114	114	0	1
chr1-ssr-12153793/1	chr1	12153793	(A)10	0.362949	64	58	6	23
chr1-ssr-12169341/1	chr1	12169341	(C)13	0.588235	67	55	12	17
chr1-ssr-12169624/1	chr1	12169624	(CCAA)5	0.265	79	74	5	20
chr1-ssr-12169841/1	chr1	12169841	(AACG)5gggaggcagcggcgagatccgagagcccc(CCGA)5ccgggccttgtcccctcttcctctcctacggataggtaggcaggtacgcgcgagcttaagctcggggtaaaaggagggagcgagaggaggt(GGC)5	0	229	229	0	1
chr1-ssr-12171557/1	chr1	12171557	(T)10	0.173828	73	64	9	32
chr1-ssr-12171742/1	chr1	12171742	(A)11	0.771358	68	58	10	45
chr1-ssr-12176148/1	chr1	12176148	(GCC)7	0.588235	75	63	12	17
chr1-ssr-12185598/1	chr1	12185598	(T)10	0.527407	66	61	5	45
chr1-ssr-12189205/1	chr1	12189205	(TA)7	0.104938	68	66	2	36
chr1-ssr-12196092/1	chr1	12196092	(GA)28	0.68875	110	56	54	40
chr1-ssr-12211316/1	chr1	12211316	(CGC)5	0	69	69	0	1
chr1-ssr-12247900/1	chr1	12247900	(TA)8	0.584691	74	55	19	90
chr1-ssr-12248843/1	chr1	12248843	(A)11	0.636033	65	57	8	55
chr1-ssr-12317075/1	chr1	12317075	(T)10	0.51625	66	57	9	40
chr1-ssr-12338765/1	chr1	12338765	(A)10	0.6096	75	64	11	50
chr1-ssr-12339901/1	chr1	12339901	(A)10	0.40625	65	62	3	16
chr1-ssr-12347400/1	chr1	12347400	(T)10	0.771479	64	56	8	63
chr1-ssr-12349869/1	chr1	12349869	(A)12	0.61678	67	64	3	21
chr1-ssr-12353471/1	chr1	12353471	(GCAC)5	0.152749	74	58	16	73
chr1-ssr-12354021/1	chr1	12354021	(A)12	0.630208	75	60	15	48
chr1-ssr-12354234/1	chr1	12354234	(T)10	0.647959	70	63	7	28
chr1-ssr-12357315/1	chr1	12357315	(TGC)5	0.0907029	69	66	3	21
chr1-ssr-12360215/1	chr1	12360215	(TG)7	0.254464	70	66	4	56
chr1-ssr-12361413/1	chr1	12361413	(G)25	0.669187	79	59	20	23
chr1-ssr-12376022/1	chr1	12376022	(G)10	0.752066	67	61	6	66
chr1-ssr-12394577/1	chr1	12394577	(A)11	0.771701	71	60	11	48
chr1-ssr-12394818/1	chr1	12394818	(CT)6	0.768176	80	66	14	27
chr1-ssr-12395588/1	chr1	12395588	(CTT)5	0.0768	72	69	3	25
chr1-ssr-12420570/1	chr1	12420570	(AT)10	0.72	74	68	6	5
chr1-ssr-12421059/1	chr1	12421059	(A)12	0.695312	66	63	3	16
chr1-ssr-12426413/1	chr1	12426413	(GT)6	0.51308	66	62	4	58
chr1-ssr-12438032/1	chr1	12438032	(A)10	0.831032	70	63	7	78
chr1-ssr-12463931/1	chr1	12463931	(G)12	0.743764	67	59	8	21
chr1-ssr-12464190/1	chr1	12464190	(TTC)5	0	69	69	0	46
chr1-ssr-12464381/1	chr1	12464381	(TCT)5	0.7808	69	57	12	25
chr1-ssr-12481442/1	chr1	12481442	(CGA)7	0.440178	75	69	6	75
chr1-ssr-12481927/1	chr1	12481927	(CTT)5	0.650311	78	66	12	75
chr1-ssr-12486948/1	chr1	12486948	(T)10	0.484816	67	63	4	61
chr1-ssr-12488628/1	chr1	12488628	(T)23	0.816327	77	65	12	14
chr1-ssr-12496194/1	chr1	12496194	(ATTT)5	0	74	74	0	19
chr1-ssr-12499490/1	chr1	12499490	(TC)7	0.695595	75	64	11	39
chr1-ssr-12507396/1	chr1	12507396	(GC)6	0	66	66	0	50
chr1-ssr-12509444/1	chr1	12509444	(TC)8	0.659722	82	70	12	24
chr1-ssr-12509924/1	chr1	12509924	(T)11	0.615467	66	63	3	75
chr1-ssr-12513294/1	chr1	12513294	(ACA)7	0.441523	78	69	9	111
chr1-ssr-12513614/1	chr1	12513614	(AGCC)9	0.475309	90	69	21	36
chr1-ssr-12514599/1	chr1	12514599	(C)10	0	64	64	0	5
chr1-ssr-12515437/1	chr1	12515437	(TGT)8	0.763971	85	72	13	39
chr1-ssr-12520147/1	chr1	12520147	(GAG)5	0.485207	100	69	31	13
chr1-ssr-12520591/1	chr1	12520591	(TA)6	0.458795	66	64	2	76
chr1-ssr-12571694/1	chr1	12571694	(CA)6(AT)6	0.634958	84	76	8	29
chr1-ssr-12576491/1	chr1	12576491	(TA)7	0.448	72	66	6	25
chr1-ssr-12595461/1	chr1	12595461	(CT)9	0.593936	76	66	10	58
chr1-ssr-12596199/1	chr1	12596199	(TA)31	0.755102	116	62	54	14
chr1-ssr-12599095/1	chr1	12599095	(A)12	0.693564	68	58	10	73
chr1-ssr-12615523/1	chr1	12615523	(G)10	0.579444	65	61	4	60
chr1-ssr-12640515/1	chr1	12640515	(C)15	0.631772	69	62	7	33
chr1-ssr-12663538/1	chr1	12663538	(GT)9	0.522424	74	68	6	73
chr1-ssr-12687856/1	chr1	12687856	(AAG)5	0.0370239	69	66	3	53
chr1-ssr-12727641/1	chr1	12727641	(A)11	0.692521	65	62	3	19
chr1-ssr-12730163/1	chr1	12730163	(TA)14	0	82	82	0	1
chr1-ssr-12735183/1	chr1	12735183	(CT)8	0.722561	70	48	22	170
chr1-ssr-12754860/1	chr1	12754860	(CT)6	0.169005	74	58	16	56
chr1-ssr-12760537/1	chr1	12760537	(CT)8	0.571429	70	65	5	7
chr1-ssr-12760672/1	chr1	12760672	(C)12	0	66	66	0	1
chr1-ssr-12786059/1	chr1	12786059	(T)15	0	69	69	0	1
chr1-ssr-12786203/1	chr1	12786203	(C)11	0	65	65	0	1
chr1-ssr-12793109/1	chr1	12793109	(TA)44(CA)6	0.0739645	154	66	88	26
chr1-ssr-12797128/1	chr1	12797128	(TAA)9	0.693878	97	66	31	7
chr1-ssr-12811289/1	chr1	12811289	(A)10	0.524221	64	62	2	34
chr1-ssr-12812379/1	chr1	12812379	(TC)8	0.800632	72	62	10	118
chr1-ssr-12812586/1	chr1	12812586	(CGT)5	0.318668	82	69	13	58
chr1-ssr-12822435/1	chr1	12822435	(GC)6	0	66	66	0	18
chr1-ssr-12833717/1	chr1	12833717	(C)24	0	78	78	0	1
chr1-ssr-12837483/1	chr1	12837483	(G)15	0.71	69	62	7	20
chr1-ssr-12849887/1	chr1	12849887	(AT)9	0.571429	72	65	7	7
chr1-ssr-12850272/1	chr1	12850272	(CT)8cgctcttgattac(A)12	0.59375	98	88	10	8
chr1-ssr-12851053/1	chr1	12851053	(GCA)6	0.461248	72	66	6	46
chr1-ssr-12852824/1	chr1	12852824	(CGG)6	0	72	72	0	2
chr1-ssr-12854411/1	chr1	12854411	(T)11	0.6208	71	64	7	50
chr1-ssr-12855487/1	chr1	12855487	(T)12	0.677531	67	62	5	45
chr1-ssr-12855676/1	chr1	12855676	(TC)20	0.844136	94	60	34	36
chr1-ssr-12862450/1	chr1	12862450	(CT)8	0.685121	74	66	8	17
chr1-ssr-12863279/1	chr1	12863279	(G)12	0.5625	76	60	16	16
chr1-ssr-12863488/1	chr1	12863488	(TA)16	0.666667	86	68	18	3
chr1-ssr-12871595/1	chr1	12871595	(AG)10	0.644673	82	68	14	43
chr1-ssr-12873867/1	chr1	12873867	(TA)6	0.737144	66	61	5	59
chr1-ssr-12874160/1	chr1	12874160	(ACAT)5	0.551478	95	74	21	71
chr1-ssr-12874767/1	chr1	12874767	(GC)7	0	68	68	0	24
chr1-ssr-12944440/1	chr1	12944440	(GC)7	0	68	68	0	1
chr1-ssr-12944997/1	chr1	12944997	(TA)15	0.521391	84	62	22	79
chr1-ssr-12945230/1	chr1	12945230	(CAC)11	0.678475	87	66	21	86
chr1-ssr-12950118/1	chr1	12950118	(T)10	0.744898	67	62	5	28
chr1-ssr-12972186/1	chr1	12972186	(G)13	0.75	67	62	5	4
chr1-ssr-12975402/1	chr1	12975402	(T)10	0.65775	64	60	4	54
chr1-ssr-12987160/1	chr1	12987160	(CCCTC)5	0.755102	79	64	15	14
chr1-ssr-12998059/1	chr1	12998059	(AT)11	0.666667	76	68	8	3
chr1-ssr-12998248/1	chr1	12998248	(AT)12	0	78	78	0	1
chr1-ssr-13033349/1	chr1	13033349	(T)10	0.706633	64	61	3	28
chr1-ssr-13071702/1	chr1	13071702	(AG)6	0.44184	68	62	6	48
chr1-ssr-13085065/1	chr1	13085065	(TA)8	0.586889	80	68	12	31
chr1-ssr-13099153/1	chr1	13099153	(GT)6	0.636364	76	66	10	44
chr1-ssr-13101122/1	chr1	13101122	(GC)8	0.574912	70	64	6	81
chr1-ssr-13193951/1	chr1	13193951	(C)11	0.638889	67	63	4	12
chr1-ssr-13207796/1	chr1	13207796	(TCC)6tctccccctcatcgcgtgtccgcatctgccgattccgcca(CCT)5	0.5	127	124	3	2
chr1-ssr-13216178/1	chr1	13216178	(G)12	0.5	66	62	4	2
chr1-ssr-13236610/1	chr1	13236610	(A)12tc(T)16cgagcgggggcctcctcaaa(T)14	0	118	118	0	1
chr1-ssr-13279039/1	chr1	13279039	(TC)7	0.552864	72	65	7	51
chr1-ssr-13279759/1	chr1	13279759	(G)11	0.813438	66	60	6	80
chr1-ssr-13342246/1	chr1	13342246	(TAT)6	0.523187	75	69	6	29
chr1-ssr-13359598/1	chr1	13359598	(TG)6	0.0212741	66	64	2	93
chr1-ssr-13403225/1	chr1	13403225	(T)10	0.142012	64	63	1	13
chr1-ssr-13445314/1	chr1	13445314	(TA)9	0	72	72	0	2
chr1-ssr-13453244/1	chr1	13453244	(AT)16	0	86	86	0	1
chr1-ssr-13454654/1	chr1	13454654	(TA)21	0	96	96	0	1
chr1-ssr-13455524/1	chr1	13455524	(AT)8	0.375	70	68	2	4
chr1-ssr-13475906/1	chr1	13475906	(TA)7	0.09625	70	66	4	40
chr1-ssr-13489515/1	chr1	13489515	(AT)7	0.391563	72	66	6	43
chr1-ssr-13489836/1	chr1	13489836	(GCG)8	0.297521	78	66	12	11
chr1-ssr-13490676/1	chr1	13490676	(TA)7	0.375	68	66	2	8
chr1-ssr-13503132/1	chr1	13503132	(AT)7	0	68	68	0	1
chr1-ssr-13506648/1	chr1	13506648	(T)13	0.426176	68	61	7	43
chr1-ssr-13559492/1	chr1	13559492	(GC)6	0.315017	66	62	4	71
chr1-ssr-13560218/1	chr1	13560218	(TC)10	0.600313	76	68	8	80
chr1-ssr-13561261/1	chr1	13561261	(T)13	0.752066	68	62	6	66
chr1-ssr-13571095/1	chr1	13571095	(TA)6	0.266118	70	66	4	27
chr1-ssr-13589992/1	chr1	13589992	(T)10	0.511605	65	62	3	45
chr1-ssr-13596964/1	chr1	13596964	(T)11	0.594571	69	63	6	95
chr1-ssr-13636992/1	chr1	13636992	(C)10	0.568127	65	60	5	61
chr1-ssr-13642184/1	chr1	13642184	(GTG)6cgcgagggcctcctgcaggat(GCC)5	0	108	108	0	1
chr1-ssr-13643560/1	chr1	13643560	(CCG)5	0.624192	69	54	15	57
chr1-ssr-13645178/1	chr1	13645178	(TG)6	0.264463	72	66	6	33
chr1-ssr-13645441/1	chr1	13645441	(T)10	0.594675	64	62	2	26
chr1-ssr-13647391/1	chr1	13647391	(CAT)7	0.345432	75	60	15	90
chr1-ssr-13678036/1	chr1	13678036	(TC)8	0.631579	74	66	8	38
chr1-ssr-13679011/1	chr1	13679011	(A)11	0.0831758	65	64	1	23
chr1-ssr-13679373/1	chr1	13679373	(A)14	0.684807	68	64	4	21
chr1-ssr-13688535/1	chr1	13688535	(A)10	0.641683	68	61	7	78
chr1-ssr-13689775/1	chr1	13689775	(A)10	0.545525	66	60	6	72
chr1-ssr-13690876/1	chr1	13690876	(ACGT)5	0	74	74	0	43
chr1-ssr-13740648/1	chr1	13740648	(T)11	0.730488	65	61	4	51
chr1-ssr-13843377/1	chr1	13843377	(AG)6	0.158776	68	64	4	70
chr1-ssr-13866485/1	chr1	13866485	(GA)7	0.254217	70	62	8	136
chr1-ssr-13910560/1	chr1	13910560	(T)10	0.720404	65	61	4	184
chr1-ssr-13983125/1	chr1	13983125	(C)11	0.705325	65	62	3	65
chr1-ssr-13989992/1	chr1	13989992	(AT)7	0.269547	80	66	14	54
chr1-ssr-13991415/1	chr1	13991415	(CA)6	0.277353	68	58	10	115
chr1-ssr-14032046/1	chr1	14032046	(CGC)7	0.541667	75	63	12	12
chr1-ssr-14033029/1	chr1	14033029	(T)10	0.54	64	62	2	10
chr1-ssr-14033520/1	chr1	14033520	(CAG)5	0	69	69	0	5
chr1-ssr-14033736/1	chr1	14033736	(GCT)5	0	69	69	0	22
chr1-ssr-14101682/1	chr1	14101682	(C)20	0.781163	74	57	17	19
chr1-ssr-14102007/1	chr1	14102007	(TA)6	0.729256	66	62	4	55
chr1-ssr-14102566/1	chr1	14102566	(TG)6	0.436422	66	62	4	103
chr1-ssr-14103640/1	chr1	14103640	(ATTTT)5	0.534979	82	74	8	54
chr1-ssr-14112768/1	chr1	14112768	(CT)7	0.293367	68	66	2	28
chr1-ssr-14116763/1	chr1	14116763	(CAT)8	0.569637	81	72	9	68
chr1-ssr-14148079/1	chr1	14148079	(TGG)5	0	69	69	0	39
chr1-ssr-14163505/1	chr1	14163505	(T)10aaaaaagaagaagctgccatcacacactagaaattactaaagaccatcctggtctcaaactatagcaaagatcaccagaatatatcaaatatc(TCT)6	0	175	175	0	1
chr1-ssr-14165088/1	chr1	14165088	(CCG)5	0	69	69	0	31
chr1-ssr-14166906/1	chr1	14166906	(CTG)5	0.4352	72	66	6	25
chr1-ssr-14168675/1	chr1	14168675	(T)16	0.591331	71	61	10	77
chr1-ssr-14169549/1	chr1	14169549	(GTGA)6	0.389838	78	74	4	49
chr1-ssr-14171564/1	chr1	14171564	(CT)56	0.84	166	72	94	10
chr1-ssr-14283546/1	chr1	14283546	(C)16	0	70	70	0	1
chr1-ssr-14299945/1	chr1	14299945	(CA)11	0.754253	78	66	12	92
chr1-ssr-14318510/1	chr1	14318510	(A)11	0	65	65	0	1
chr1-ssr-14328479/1	chr1	14328479	(AT)8	0.66436	74	62	12	17
chr1-ssr-14344036/1	chr1	14344036	(TA)9	0.736327	74	66	8	35
chr1-ssr-14357721/1	chr1	14357721	(C)14	0	68	68	0	1
chr1-ssr-14382992/1	chr1	14382992	(AAT)7	0	75	75	0	1
chr1-ssr-14385181/1	chr1	14385181	(GAGCT)5	0.322306	79	64	15	46
chr1-ssr-14403785/1	chr1	14403785	(AT)24	0.705579	102	64	38	44
chr1-ssr-14445306/1	chr1	14445306	(AT)8	0.483471	70	68	2	22
chr1-ssr-14445777/1	chr1	14445777	(A)10	0.554701	71	62	9	73
chr1-ssr-14449930/1	chr1	14449930	(A)10	0.653894	69	64	5	49
chr1-ssr-14451544/1	chr1	14451544	(T)10	0.535179	64	62	2	51
chr1-ssr-14498991/1	chr1	14498991	(C)18	0.673469	72	63	9	14
chr1-ssr-14544643/1	chr1	14544643	(G)12	0.72	68	63	5	5
chr1-ssr-14546148/1	chr1	14546148	(TA)6	0.509766	68	64	4	32
chr1-ssr-14551818/1	chr1	14551818	(TA)6	0.632002	72	66	6	59
chr1-ssr-14554871/1	chr1	14554871	(G)11	0	65	65	0	1
chr1-ssr-14556581/1	chr1	14556581	(TTG)9	0	81	81	0	3
chr1-ssr-14652679/1	chr1	14652679	(GT)6	0.637117	70	64	6	56
chr1-ssr-14676191/1	chr1	14676191	(A)10	0.531642	66	63	3	87
chr1-ssr-14719591/1	chr1	14719591	(AT)7	0.587258	72	64	8	38
chr1-ssr-14779836/1	chr1	14779836	(A)14	0.446281	70	65	5	11
chr1-ssr-14810880/1	chr1	14810880	(CTGCAA)5	0	84	84	0	18
chr1-ssr-14812238/1	chr1	14812238	(T)11	0.730489	65	61	4	31
chr1-ssr-14845018/1	chr1	14845018	(C)13	0.791667	67	62	5	12
chr1-ssr-14851069/1	chr1	14851069	(CGC)5	0.571111	72	60	12	30
chr1-ssr-14851674/1	chr1	14851674	(CT)29	0.625	112	74	38	4
chr1-ssr-14864461/1	chr1	14864461	(C)11	0.597222	65	62	3	12
chr1-ssr-14864581/1	chr1	14864581	(C)11	0.675976	65	61	4	65
chr1-ssr-14895155/1	chr1	14895155	(CA)36	0.66125	126	68	58	40
chr1-ssr-14904358/1	chr1	14904358	(GA)6	0.35503	66	64	2	104
chr1-ssr-14918059/1	chr1	14918059	(C)10	0.692042	65	60	5	17
chr1-ssr-14924136/1	chr1	14924136	(A)10	0.475907	64	62	2	82
chr1-ssr-14940574/1	chr1	14940574	(TA)19	0	92	92	0	1
chr1-ssr-14951358/1	chr1	14951358	(CT)14	0.803719	86	72	14	44
chr1-ssr-14955721/1	chr1	14955721	(T)10	0.257509	71	63	8	69
chr1-ssr-14958794/1	chr1	14958794	(A)10caaacttgcaacaccgcttcatcacaattcacaaatttatatatgtgtgaac(A)10gcgaacaaaacgcgaagacc(A)10	0.5	156	153	3	2
chr1-ssr-14959082/1	chr1	14959082	(CT)10	0.69679	74	66	8	58
chr1-ssr-14959896/1	chr1	14959896	(A)10	0.509183	65	63	2	66
chr1-ssr-14960237/1	chr1	14960237	(CT)19	0.658462	94	75	19	65
chr1-ssr-14961382/1	chr1	14961382	(GTG)6	0.539792	78	66	12	51
chr1-ssr-14961548/1	chr1	14961548	(GA)11gctagcactgggggaaatagagagtggcaaggaaatgcaatgcaactatagcactggtggtggttgttataaaaagaaaataaaatcgagat(TA)8	0	184	184	0	1
chr1-ssr-14977728/1	chr1	14977728	(T)12	0	66	66	0	1
chr1-ssr-14978137/1	chr1	14978137	(C)11	0	65	65	0	1
chr1-ssr-14986943/1	chr1	14986943	(C)10	0.741736	65	60	5	61
chr1-ssr-15005228/1	chr1	15005228	(A)21	0.864444	75	66	9	30
chr1-ssr-15005823/1	chr1	15005823	(A)10	0.583826	65	62	3	39
chr1-ssr-15006019/1	chr1	15006019	(T)10	0.797188	68	54	14	43
chr1-ssr-15007106/1	chr1	15007106	(GATG)5	0.672337	84	68	16	52
chr1-ssr-15069190/1	chr1	15069190	(GGA)5	0.544421	72	60	12	44
chr1-ssr-15069410/1	chr1	15069410	(T)13	0.746667	68	61	7	45
chr1-ssr-15069745/1	chr1	15069745	(T)11	0.530864	70	64	6	18
chr1-ssr-15071896/1	chr1	15071896	(A)10	0.574608	67	63	4	81
chr1-ssr-15074793/1	chr1	15074793	(CCG)6	0.493827	75	72	3	9
chr1-ssr-15074986/1	chr1	15074986	(G)16	0.65651	70	60	10	38
chr1-ssr-15077963/1	chr1	15077963	(T)12	0.773333	69	63	6	30
chr1-ssr-15078590/1	chr1	15078590	(T)10	0.818085	71	62	9	53
chr1-ssr-15078731/1	chr1	15078731	(TGT)5	0.586946	69	63	6	77
chr1-ssr-15079189/1	chr1	15079189	(TA)6	0.414346	66	62	4	67
chr1-ssr-15079609/1	chr1	15079609	(ACG)6	0.0622454	75	69	6	94
chr1-ssr-15080462/1	chr1	15080462	(G)25	0.583333	79	60	19	12
chr1-ssr-15080859/1	chr1	15080859	(GCC)5	0.245605	70	63	7	64
chr1-ssr-15081290/1	chr1	15081290	(CGT)5	0	69	69	0	97
chr1-ssr-15081693/1	chr1	15081693	(T)10(A)10	0.745675	75	70	5	34
chr1-ssr-15087429/1	chr1	15087429	(TC)7	0.444444	70	68	2	3
chr1-ssr-15089890/1	chr1	15089890	(CGG)5	0.34	72	66	6	10
chr1-ssr-15091595/1	chr1	15091595	(TATT)7	0.588435	86	70	16	42
chr1-ssr-15091915/1	chr1	15091915	(AT)8	0.42	74	68	6	20
chr1-ssr-15134038/1	chr1	15134038	(A)10	0.611453	65	62	3	133
chr1-ssr-15158514/1	chr1	15158514	(ATGG)5	0.560481	86	66	20	67
chr1-ssr-15159498/1	chr1	15159498	(CCT)23	0.373457	123	62	61	36
chr1-ssr-15159849/1	chr1	15159849	(AACA)6	0.6192	78	66	12	50
chr1-ssr-15163640/1	chr1	15163640	(A)10	0.654578	64	62	2	58
chr1-ssr-15168478/1	chr1	15168478	(GA)9	0.685	72	60	12	20
chr1-ssr-15169383/1	chr1	15169383	(T)12	0.71384	67	63	4	31
chr1-ssr-15172983/1	chr1	15172983	(T)11	0.60092	66	62	4	39
chr1-ssr-15173160/1	chr1	15173160	(TTG)6(TTA)22	0	138	138	0	1
chr1-ssr-15175897/1	chr1	15175897	(CG)7	0.363281	70	64	6	32
chr1-ssr-15176707/1	chr1	15176707	(A)10	0.46	64	62	2	10
chr1-ssr-15176958/1	chr1	15176958	(T)10	0.529731	65	63	2	96
chr1-ssr-15177326/1	chr1	15177326	(A)15	0.828329	70	59	11	116
chr1-ssr-15178429/1	chr1	15178429	(T)10	0.30876	66	62	4	55
chr1-ssr-15251956/1	chr1	15251956	(AG)6	0	66	66	0	58
chr1-ssr-15269382/1	chr1	15269382	(GC)6	0.368856	66	64	2	92
chr1-ssr-15269859/1	chr1	15269859	(AT)6	0.231111	66	62	4	45
chr1-ssr-15274731/1	chr1	15274731	(T)10	0.541781	67	56	11	66
chr1-ssr-15290963/1	chr1	15290963	(G)16ctagtgca(T)27	0	105	105	0	1
chr1-ssr-15356060/1	chr1	15356060	(A)10	0.518827	66	62	4	79
chr1-ssr-15424454/1	chr1	15424454	(G)10	0	64	64	0	1
chr1-ssr-15464269/1	chr1	15464269	(A)10	0	64	64	0	1
chr1-ssr-15472868/1	chr1	15472868	(T)10	0.53125	64	62	2	48
chr1-ssr-15504054/1	chr1	15504054	(C)13	0	67	67	0	1
chr1-ssr-15511082/1	chr1	15511082	(T)12	0	66	66	0	1
chr1-ssr-15519432/1	chr1	15519432	(CGCT)5	0.0867769	78	74	4	44
chr1-ssr-15542375/1	chr1	15542375	(C)10	0.544922	65	62	3	32
chr1-ssr-15543877/1	chr1	15543877	(GA)7	0.0555102	68	66	2	35
chr1-ssr-15555735/1	chr1	15555735	(TC)6	0.0980975	68	66	2	58
chr1-ssr-15568571/1	chr1	15568571	(TC)6	0.0384468	66	64	2	51
chr1-ssr-15578510/1	chr1	15578510	(CT)31	0	116	116	0	1
chr1-ssr-15589298/1	chr1	15589298	(AG)7	0.694628	80	66	14	59
chr1-ssr-15606797/1	chr1	15606797	(CT)6	0.66358	68	63	5	108
chr1-ssr-15613887/1	chr1	15613887	(GT)7	0.130797	70	66	4	29
chr1-ssr-15632288/1	chr1	15632288	(C)12	0.505263	66	60	6	95
chr1-ssr-15698170/1	chr1	15698170	(CT)8	0.497041	70	68	2	26
chr1-ssr-15728321/1	chr1	15728321	(T)13	0.657439	68	62	6	68
chr1-ssr-15774244/1	chr1	15774244	(CGC)5	0	69	69	0	9
chr1-ssr-15778144/1	chr1	15778144	(CGG)5	0	69	69	0	10
chr1-ssr-15781739/1	chr1	15781739	(T)10	0.559834	65	61	4	62
chr1-ssr-15786645/1	chr1	15786645	(A)10	0.740129	71	61	10	66
chr1-ssr-15806747/1	chr1	15806747	(AC)6	0.39643	66	62	4	57
chr1-ssr-15808266/1	chr1	15808266	(AG)9	0.658548	74	66	8	79
chr1-ssr-15809339/1	chr1	15809339	(CT)8	0.644719	90	64	26	27
chr1-ssr-15809595/1	chr1	15809595	(T)10	0.62	64	62	2	10
chr1-ssr-15810875/1	chr1	15810875	(T)11	0.722222	69	65	4	12
chr1-ssr-15817297/1	chr1	15817297	(GT)9	0.169421	74	70	4	22
chr1-ssr-15848806/1	chr1	15848806	(AT)6	0.494694	72	64	8	35
chr1-ssr-15909947/1	chr1	15909947	(TTA)5	0.34843	69	65	4	55
chr1-ssr-15934855/1	chr1	15934855	(AG)7	0.773164	72	62	10	102
chr1-ssr-15990005/1	chr1	15990005	(AT)8	0.615243	78	68	10	33
chr1-ssr-15996811/1	chr1	15996811	(A)12	0.75125	71	61	10	40
chr1-ssr-15998255/1	chr1	15998255	(TGT)5	0.262716	69	57	12	45
chr1-ssr-15998759/1	chr1	15998759	(A)11c(A)10	0.533016	79	64	15	41
chr1-ssr-16001289/1	chr1	16001289	(TA)6	0.710938	76	66	10	16
chr1-ssr-16046732/1	chr1	16046732	(AAAG)5agggcaaaagagcatagcgagttactccattcaaattagaactaac(CA)7	0.5	134	125	9	2
chr1-ssr-16047242/1	chr1	16047242	(CGC)5	0	69	69	0	3
chr1-ssr-16048556/1	chr1	16048556	(T)10	0.245435	66	63	3	37
chr1-ssr-16050114/1	chr1	16050114	(AT)6	0	66	66	0	19
chr1-ssr-16050501/1	chr1	16050501	(C)18	0.640625	72	61	11	16
chr1-ssr-16059300/1	chr1	16059300	(ACGC)5	0	74	74	0	49
chr1-ssr-16061709/1	chr1	16061709	(C)12gctctgctctgctctgctggcgcgctctaatccggtcgggatgaagctgtgtgt(CAG)5	0.5	136	135	1	2
chr1-ssr-16063053/1	chr1	16063053	(T)10	0.547907	66	63	3	71
chr1-ssr-16119285/1	chr1	16119285	(GCC)5	0	69	69	0	5
chr1-ssr-16121772/1	chr1	16121772	(CCG)5	0.0814848	72	69	3	47
chr1-ssr-16123716/1	chr1	16123716	(TCG)5	0	69	69	0	92
chr1-ssr-16130562/1	chr1	16130562	(CT)7	0.454733	68	64	4	54
chr1-ssr-16130807/1	chr1	16130807	(A)11	0.752066	71	64	7	22
chr1-ssr-16138780/1	chr1	16138780	(G)10	0.670898	66	61	5	64
chr1-ssr-16154418/1	chr1	16154418	(G)12	0.794025	66	61	5	59
chr1-ssr-16175530/1	chr1	16175530	(AT)14	0.733728	86	68	18	13
chr1-ssr-16179149/1	chr1	16179149	(AT)14	0	82	82	0	1
chr1-ssr-16197228/1	chr1	16197228	(C)14	0.656181	68	59	9	154
chr1-ssr-16332325/1	chr1	16332325	(T)11	0.681661	67	63	4	34
chr1-ssr-16341690/1	chr1	16341690	(A)10	0.618713	64	61	3	43
chr1-ssr-16350974/1	chr1	16350974	(C)10	0.444444	65	64	1	9
chr1-ssr-16376547/1	chr1	16376547	(T)11	0.74843	69	63	6	55
chr1-ssr-16378343/1	chr1	16378343	(GA)6	0.435556	69	66	3	15
chr1-ssr-16379448/1	chr1	16379448	(CT)6	0	66	66	0	7
chr1-ssr-16436059/1	chr1	16436059	(A)14	0.730864	70	61	9	45
chr1-ssr-16437287/1	chr1	16437287	(TC)16	0.691358	86	80	6	18
chr1-ssr-16438697/1	chr1	16438697	(A)21	0.693878	75	68	7	7
chr1-ssr-16449636/1	chr1	16449636	(AC)6	0.244898	66	64	2	35
chr1-ssr-16450693/1	chr1	16450693	(AC)8	0.483505	74	68	6	43
chr1-ssr-16466001/1	chr1	16466001	(T)10	0	64	64	0	5
chr1-ssr-16467972/1	chr1	16467972	(T)10	0.61	67	63	4	20
chr1-ssr-16468721/1	chr1	16468721	(CAG)5	0.5	72	69	3	4
chr1-ssr-16472945/1	chr1	16472945	(A)10	0.6193	66	63	3	63
chr1-ssr-16473163/1	chr1	16473163	(T)10	0.753397	68	61	7	67
chr1-ssr-16487349/1	chr1	16487349	(AT)25	0.625	104	68	36	4
chr1-ssr-16494755/1	chr1	16494755	(T)11	0.65	74	62	12	40
chr1-ssr-16575627/1	chr1	16575627	(TC)22	0.836292	98	66	32	39
chr1-ssr-16586741/1	chr1	16586741	(A)10	0.848	68	56	12	50
chr1-ssr-16590085/1	chr1	16590085	(TG)7	0.665962	72	62	10	141
chr1-ssr-16605342/1	chr1	16605342	(C)11	0.444444	65	61	4	3
chr1-ssr-16665170/1	chr1	16665170	(A)10	0.674805	64	60	4	64
chr1-ssr-16669152/1	chr1	16669152	(GGT)5	0.42	69	57	12	10
chr1-ssr-16673188/1	chr1	16673188	(G)13	0.666667	67	61	6	3
chr1-ssr-16694744/1	chr1	16694744	(TA)26	0	106	106	0	1
chr1-ssr-16700073/1	chr1	16700073	(GA)6	0.266118	70	64	6	27
chr1-ssr-16717477/1	chr1	16717477	(C)10	0.592593	64	62	2	9
chr1-ssr-16770767/1	chr1	16770767	(CT)7	0.66482	80	66	14	19
chr1-ssr-16775553/1	chr1	16775553	(TCGC)6	0.442222	78	62	16	30
chr1-ssr-16776036/1	chr1	16776036	(GGCT)5	0.539683	74	62	12	21
chr1-ssr-16776547/1	chr1	16776547	(A)10	0.634958	65	61	4	29
chr1-ssr-16776870/1	chr1	16776870	(A)11	0.568047	66	63	3	26
chr1-ssr-16777143/1	chr1	16777143	(CAC)6	0.21875	72	66	6	48
chr1-ssr-16778471/1	chr1	16778471	(CT)7	0.294543	72	68	4	39
chr1-ssr-16778802/1	chr1	16778802	(C)23	0	77	77	0	1
chr1-ssr-16780106/1	chr1	16780106	(T)10	0.551111	64	62	2	15
chr1-ssr-16788223/1	chr1	16788223	(T)15	0.831758	72	64	8	23
chr1-ssr-16788566/1	chr1	16788566	(CA)7	0.717293	77	64	13	94
chr1-ssr-16792286/1	chr1	16792286	(A)11	0.709184	66	60	6	28
chr1-ssr-16800699/1	chr1	16800699	(ATG)6	0.0583649	75	69	6	67
chr1-ssr-16839620/1	chr1	16839620	(AG)8	0	70	70	0	24
chr1-ssr-17002220/1	chr1	17002220	(T)10	0.552185	65	61	4	83
chr1-ssr-17004030/1	chr1	17004030	(TCT)5	0.357668	69	63	6	66
chr1-ssr-17008338/1	chr1	17008338	(ATA)5	0.2176	70	66	4	25
chr1-ssr-17009055/1	chr1	17009055	(TA)6	0.549845	68	47	21	88
chr1-ssr-17010310/1	chr1	17010310	(AT)8gttccaaaatagtagtcattttagctctaaatttttatgttcatgtttatatggatgat(TA)40	0	209	209	0	1
chr1-ssr-17013352/1	chr1	17013352	(A)10	0.589407	64	62	2	47
chr1-ssr-17083121/1	chr1	17083121	(TA)6	0	66	66	0	34
chr1-ssr-17117898/1	chr1	17117898	(AC)7	0	68	68	0	1
chr1-ssr-17148584/1	chr1	17148584	(AGT)5	0.3898	72	66	6	100
chr1-ssr-17178306/1	chr1	17178306	(TA)18	0.666667	94	80	14	3
chr1-ssr-17179048/1	chr1	17179048	(A)11	0.6175	85	59	26	80
chr1-ssr-17188300/1	chr1	17188300	(G)10	0.784857	66	60	6	57
chr1-ssr-17241024/1	chr1	17241024	(TA)11	0.64	76	70	6	5
chr1-ssr-17241580/1	chr1	17241580	(T)10	0.739062	66	62	4	80
chr1-ssr-17264248/1	chr1	17264248	(G)10	0.757396	66	61	5	39
chr1-ssr-17288153/1	chr1	17288153	(CCA)5	0	69	69	0	49
chr1-ssr-17349457/1	chr1	17349457	(GTC)5	0	69	69	0	1
chr1-ssr-17367386/1	chr1	17367386	(A)13	0	67	67	0	1
chr1-ssr-17383604/1	chr1	17383604	(T)16	0.785	70	65	5	20
chr1-ssr-17385136/1	chr1	17385136	(CA)7	0.585201	74	68	6	71
chr1-ssr-17412117/1	chr1	17412117	(C)17(CA)10*	0	90	90	0	1
chr1-ssr-17463794/1	chr1	17463794	(CCGCA)5	0.59879	84	64	20	53
chr1-ssr-17464749/1	chr1	17464749	(AT)7	0	68	68	0	13
chr1-ssr-17492175/1	chr1	17492175	(A)12	0.862072	72	59	13	101
chr1-ssr-17493165/1	chr1	17493165	(GA)23	0.780045	100	64	36	21
chr1-ssr-17494330/1	chr1	17494330	(TC)6	0.444444	72	66	6	12
chr1-ssr-17507313/1	chr1	17507313	(CT)13	0.818889	82	64	18	60
chr1-ssr-17510673/1	chr1	17510673	(GA)9	0.648148	72	66	6	18
chr1-ssr-17513519/1	chr1	17513519	(C)13	0	67	67	0	1
chr1-ssr-17521061/1	chr1	17521061	(A)10	0.309917	65	63	2	22
chr1-ssr-17521256/1	chr1	17521256	(A)16	0.814828	71	63	8	74
chr1-ssr-17523307/1	chr1	17523307	(TC)7	0.600073	68	64	4	74
chr1-ssr-17526334/1	chr1	17526334	(A)10	0.773689	70	62	8	75
chr1-ssr-17526853/1	chr1	17526853	(GGA)5	0	69	69	0	1
chr1-ssr-17527154/1	chr1	17527154	(TCC)5	0.6784	78	63	15	25
chr1-ssr-17527462/1	chr1	17527462	(GT)8	0.744444	75	64	11	30
chr1-ssr-17624867/1	chr1	17624867	(A)12gttgcacccacatatatcatcgtgcggcggttatttgcagcgtgatgcgccgatctgatgcctgcatcttggg(CGC)5	0	154	154	0	1
chr1-ssr-17625175/1	chr1	17625175	(GA)8	0.375	70	68	2	8
chr1-ssr-17625780/1	chr1	17625780	(AC)9	0.642857	76	65	11	14
chr1-ssr-17627207/1	chr1	17627207	(A)12	0.845805	72	62	10	42
chr1-ssr-17628420/1	chr1	17628420	(T)10	0.609871	65	61	4	131
chr1-ssr-17636399/1	chr1	17636399	(T)10	0.651229	67	63	4	46
chr1-ssr-17636720/1	chr1	17636720	(A)10	0.591716	65	63	2	13
chr1-ssr-17640917/1	chr1	17640917	(AGGG)5	0.665289	78	66	12	22
chr1-ssr-17641152/1	chr1	17641152	(CTT)5	0.118571	69	66	3	79
chr1-ssr-17641761/1	chr1	17641761	(T)11(A)10	0.710007	75	71	4	37
chr1-ssr-17647877/1	chr1	17647877	(A)10	0.663478	72	61	11	168
chr1-ssr-17655326/1	chr1	17655326	(A)10	0.360475	65	62	3	98
chr1-ssr-17660787/1	chr1	17660787	(A)12	0.802616	70	63	7	58
chr1-ssr-17661113/1	chr1	17661113	(TC)7	0.32	70	68	2	10
chr1-ssr-17666154/1	chr1	17666154	(T)10	0.75358	64	57	7	90
chr1-ssr-17668918/1	chr1	17668918	(T)13	0.813609	69	62	7	52
chr1-ssr-17669715/1	chr1	17669715	(T)10	0.695802	65	59	6	90
chr1-ssr-17676914/1	chr1	17676914	(A)11	0.698698	67	62	5	65
chr1-ssr-17680202/1	chr1	17680202	(AGG)5	0.448558	69	66	3	53
chr1-ssr-17682838/1	chr1	17682838	(T)10	0.701111	65	54	11	60
chr1-ssr-17685702/1	chr1	17685702	(GA)6	0.481994	67	61	6	19
chr1-ssr-17685827/1	chr1	17685827	(CA)17(TA)27	0.666667	142	89	53	3
chr1-ssr-17689718/1	chr1	17689718	(AT)7	0.390533	72	68	4	13
chr1-ssr-17710458/1	chr1	17710458	(TA)15	0.32	84	74	10	5
chr1-ssr-17713515/1	chr1	17713515	(TA)32	0	118	118	0	1
chr1-ssr-17725879/1	chr1	17725879	(A)11	0.488636	65	61	4	44
chr1-ssr-17743173/1	chr1	17743173	(T)10	0.720222	65	60	5	76
chr1-ssr-17830964/1	chr1	17830964	(GA)8	0.632579	75	66	9	37
chr1-ssr-17831425/1	chr1	17831425	(A)13	0.807164	69	61	8	49
chr1-ssr-17846997/1	chr1	17846997	(T)10	0.630593	65	61	4	31
chr1-ssr-17849989/1	chr1	17849989	(T)12	0.815102	67	58	9	70
chr1-ssr-17852279/1	chr1	17852279	(TTC)6	0.6784	93	63	30	25
chr1-ssr-17855709/1	chr1	17855709	(CT)8	0.200146	82	68	14	37
chr1-ssr-17884700/1	chr1	17884700	(T)11	0.792509	68	60	8	58
chr1-ssr-17885322/1	chr1	17885322	(T)10	0.424016	66	62	4	59
chr1-ssr-17900034/1	chr1	17900034	(G)11	0.805556	67	60	7	36
chr1-ssr-17923446/1	chr1	17923446	(A)10	0.0416478	64	62	2	47
chr1-ssr-17959472/1	chr1	17959472	(T)10	0.738715	65	62	3	48
chr1-ssr-17969977/1	chr1	17969977	(A)13	0	67	67	0	1
chr1-ssr-17991626/1	chr1	17991626	(TCCA)5	0.557273	78	67	11	87
chr1-ssr-18053706/1	chr1	18053706	(T)10	0.51096	65	62	3	63
chr1-ssr-18054707/1	chr1	18054707	(AAT)7	0.0783007	78	75	3	49
chr1-ssr-18067637/1	chr1	18067637	(G)10	0.82526	66	60	6	34
chr1-ssr-18131520/1	chr1	18131520	(AT)14	0.567901	98	72	26	18
chr1-ssr-18140414/1	chr1	18140414	(TA)12	0.5	78	60	18	2
chr1-ssr-18175703/1	chr1	18175703	(A)11	0.709757	68	63	5	57
chr1-ssr-18176777/1	chr1	18176777	(A)14	0.647205	72	64	8	53
chr1-ssr-18178147/1	chr1	18178147	(C)14	0.15625	68	59	9	24
chr1-ssr-18178588/1	chr1	18178588	(T)10	0.0798611	64	63	1	72
chr1-ssr-18188860/1	chr1	18188860	(TCC)5	0.128419	69	66	3	29
chr1-ssr-18206617/1	chr1	18206617	(A)10	0.309074	67	62	5	46
chr1-ssr-18273821/1	chr1	18273821	(A)10	0.52071	65	63	2	13
chr1-ssr-18383155/1	chr1	18383155	(G)18	0.918245	76	53	23	131
chr1-ssr-18433924/1	chr1	18433924	(TG)6	0.027022	66	64	2	73
chr1-ssr-18442148/1	chr1	18442148	(C)19	0	73	73	0	1
chr1-ssr-18449354/1	chr1	18449354	(T)15	0	69	69	0	1
chr1-ssr-18456523/1	chr1	18456523	(T)10	0	64	64	0	1
chr1-ssr-18456675/1	chr1	18456675	(G)16	0	70	70	0	1
chr1-ssr-18464883/1	chr1	18464883	(GA)6	0.0755608	68	64	4	77
chr1-ssr-18510528/1	chr1	18510528	(C)11	0.702007	65	60	5	85
chr1-ssr-18514314/1	chr1	18514314	(ATT)24gttattg(TTA)5	0	148	148	0	1
chr1-ssr-18530751/1	chr1	18530751	(GT)6	0.340386	74	64	10	93
chr1-ssr-18584645/1	chr1	18584645	(T)10	0.525156	65	62	3	75
chr1-ssr-18584888/1	chr1	18584888	(T)10	0.362626	67	62	5	71
chr1-ssr-18623808/1	chr1	18623808	(GCA)7caggcacaggtggtgttggtgtgtgtaacatatgcagaactgaatccaactcattcttttgaggcatgcctccgcatcagtgactga(CTAT)6(CTAG)5	0	206	206	0	1
chr1-ssr-18624280/1	chr1	18624280	(C)24	0.497999	78	54	24	57
chr1-ssr-18624818/1	chr1	18624818	(C)14ttttttctcactttgatcaaggttagggaaaa(AAAG)8	0.5	132	99	33	2
chr1-ssr-18625397/1	chr1	18625397	(A)10	0.696728	66	62	4	93
chr1-ssr-18625981/1	chr1	18625981	(CTGG)5	0	74	74	0	4
chr1-ssr-18626334/1	chr1	18626334	(GA)6	0.734087	78	66	12	41
chr1-ssr-18627168/1	chr1	18627168	(CT)39	0	132	132	0	1
chr1-ssr-18627367/1	chr1	18627367	(A)13	0.740484	67	62	5	17
chr1-ssr-18627948/1	chr1	18627948	(GA)12ggatgcatgcgctttgccatgaatgatcctccccttgctaatcagcaccgtaatgcactttgccatgaac(T)10	0	158	158	0	1
chr1-ssr-18631628/1	chr1	18631628	(A)10	0.648284	64	61	3	71
chr1-ssr-18641324/1	chr1	18641324	(T)10	0.471571	65	60	5	96
chr1-ssr-18643044/1	chr1	18643044	(T)10	0.587674	65	63	2	48
chr1-ssr-18653584/1	chr1	18653584	(G)13	0.592593	67	60	7	36
chr1-ssr-18697042/1	chr1	18697042	(T)10	0.65928	66	62	4	19
chr1-ssr-18770498/1	chr1	18770498	(AG)6	0.180941	68	62	6	72
chr1-ssr-18822146/1	chr1	18822146	(AT)38	0.75	130	74	56	4
chr1-ssr-18829151/1	chr1	18829151	(GA)8	0.48	70	66	4	5
chr1-ssr-18884506/1	chr1	18884506	(AT)11	0.367347	76	64	12	14
chr1-ssr-18888406/1	chr1	18888406	(T)10	0.489796	64	63	1	14
chr1-ssr-18930829/1	chr1	18930829	(A)10	0.71125	65	61	4	40
chr1-ssr-18931106/1	chr1	18931106	(T)10	0.277778	64	63	1	6
chr1-ssr-18961936/1	chr1	18961936	(TA)28	0.132653	110	74	36	14
chr1-ssr-18962145/1	chr1	18962145	(TC)7	0.5544	70	64	6	50
chr1-ssr-18974287/1	chr1	18974287	(GA)6gggagatcgaggggaaaccgagagcaaccaagacgcacacgacgatggagcgagcggacgaggacgcgtgccgggtggcgctgctggacgctga(CGG)5cgagggcggcaaga(AGC)5	0	204	204	0	1
chr1-ssr-18977292/1	chr1	18977292	(TAAT)5	0	74	74	0	45
chr1-ssr-18977631/1	chr1	18977631	(CGC)5	0	69	69	0	84
chr1-ssr-18978144/1	chr1	18978144	(T)11	0.743764	68	64	4	21
chr1-ssr-18985668/1	chr1	18985668	(TGG)5	0.40625	75	63	12	16
chr1-ssr-18985992/1	chr1	18985992	(AG)6	0.0644444	66	65	1	60
chr1-ssr-18986710/1	chr1	18986710	(G)28	0.693878	82	64	18	7
chr1-ssr-18992261/1	chr1	18992261	(TGC)5	0	69	69	0	36
chr1-ssr-19053196/1	chr1	19053196	(TA)6	0.6424	68	62	6	50
chr1-ssr-19054230/1	chr1	19054230	(AT)31	0.5	116	70	46	2
chr1-ssr-19056533/1	chr1	19056533	(TA)20	0	94	94	0	1
chr1-ssr-19078611/1	chr1	19078611	(ACG)8(ATG)15	0.833333	124	72	52	6
chr1-ssr-19094107/1	chr1	19094107	(TA)13	0.59375	80	60	20	8
chr1-ssr-19094928/1	chr1	19094928	(T)11	0.363769	69	63	6	37
chr1-ssr-19099579/1	chr1	19099579	(CT)16	0.78125	86	63	23	8
chr1-ssr-19099993/1	chr1	19099993	(CA)6	0.115705	66	62	4	82
chr1-ssr-19100265/1	chr1	19100265	(GGA)5	0.504018	75	66	9	37
chr1-ssr-19101515/1	chr1	19101515	(AGG)6	0.116618	78	69	9	49
chr1-ssr-19102252/1	chr1	19102252	(TCC)9	0.627219	81	63	18	26
chr1-ssr-19103325/1	chr1	19103325	(T)10	0.569444	74	63	11	24
chr1-ssr-19104731/1	chr1	19104731	(GGA)5	0.493827	69	66	3	9
chr1-ssr-19131951/1	chr1	19131951	(AT)7	0.32	68	66	2	10
chr1-ssr-19168152/1	chr1	19168152	(A)10	0.485207	65	62	3	13
chr1-ssr-19233897/1	chr1	19233897	(T)11	0.611863	66	62	4	31
chr1-ssr-19252272/1	chr1	19252272	(GC)7	0.732461	68	56	12	29
chr1-ssr-19254314/1	chr1	19254314	(TA)23	0	100	100	0	1
chr1-ssr-19254789/1	chr1	19254789	(T)10	0.719388	66	62	4	28
chr1-ssr-19258690/1	chr1	19258690	(TAA)8	0	78	78	0	3
chr1-ssr-19264865/1	chr1	19264865	(T)10	0.68431	64	61	3	23
chr1-ssr-19265072/1	chr1	19265072	(A)10	0.401235	64	63	1	18
chr1-ssr-19304668/1	chr1	19304668	(GAA)5	0.0520009	69	63	6	113
chr1-ssr-19331287/1	chr1	19331287	(AT)51	0	156	156	0	1
chr1-ssr-19359008/1	chr1	19359008	(AT)7g(TA)8	0.721893	89	79	10	13
chr1-ssr-19374041/1	chr1	19374041	(G)12	0	66	66	0	1
chr1-ssr-19391681/1	chr1	19391681	(C)10	0.72	65	60	5	10
chr1-ssr-19416715/1	chr1	19416715	(G)12	0.747449	68	61	7	28
chr1-ssr-19425378/1	chr1	19425378	(A)10	0.568027	64	60	4	42
chr1-ssr-19474380/1	chr1	19474380	(T)10	0.743669	67	60	7	65
chr1-ssr-19474927/1	chr1	19474927	(T)10	0.62015	70	62	8	53
chr1-ssr-19476426/1	chr1	19476426	(TC)32	0.658203	118	68	50	32
chr1-ssr-19490867/1	chr1	19490867	(AATA)5	0.62219	78	66	12	111
chr1-ssr-19519122/1	chr1	19519122	(T)10	0.621914	64	61	3	36
chr1-ssr-19529372/1	chr1	19529372	(AT)6	0.576531	76	66	10	28
chr1-ssr-19548648/1	chr1	19548648	(TG)6	0.345679	66	64	2	108
chr1-ssr-19558904/1	chr1	19558904	(T)13	0.697778	71	64	7	30
chr1-ssr-19560298/1	chr1	19560298	(T)10	0.463265	71	61	10	70
chr1-ssr-19583377/1	chr1	19583377	(GT)8	0.522491	90	68	22	34
chr1-ssr-19609960/1	chr1	19609960	(TCTG)6	0.442222	82	66	16	30
chr1-ssr-19613839/1	chr1	19613839	(A)10	0.451963	64	60	4	88
chr1-ssr-19615752/1	chr1	19615752	(AG)6	0.272853	72	66	6	38
chr1-ssr-19634653/1	chr1	19634653	(T)10	0	64	64	0	13
chr1-ssr-19634996/1	chr1	19634996	(A)10	0.69553	68	62	6	96
chr1-ssr-19637361/1	chr1	19637361	(A)11(AG)9*	0.818182	82	65	17	22
chr1-ssr-19641573/1	chr1	19641573	(GCC)5	0.5	69	57	12	2
chr1-ssr-19666969/1	chr1	19666969	(AT)8	0.67284	74	66	8	18
chr1-ssr-19679010/1	chr1	19679010	(A)10	0.515775	67	63	4	54
chr1-ssr-19679440/1	chr1	19679440	(GCT)5	0.510898	80	56	24	81
chr1-ssr-19680105/1	chr1	19680105	(T)10	0.809028	65	56	9	48
chr1-ssr-19716870/1	chr1	19716870	(G)10	0.671598	65	62	3	26
chr1-ssr-19772716/1	chr1	19772716	(T)10	0.648926	64	60	4	64
chr1-ssr-19773545/1	chr1	19773545	(CGG)7	0.375	75	69	6	4
chr1-ssr-19773900/1	chr1	19773900	(A)10	0.652037	68	59	9	139
chr1-ssr-19776280/1	chr1	19776280	(AT)9	0.336621	72	64	8	78
chr1-ssr-19777465/1	chr1	19777465	(T)11	0	65	65	0	38
chr1-ssr-19790446/1	chr1	19790446	(T)14	0.739079	68	62	6	77
chr1-ssr-19809907/1	chr1	19809907	(C)12	0.819263	66	60	6	58
chr1-ssr-19813848/1	chr1	19813848	(CCA)5	0.623851	84	69	15	86
chr1-ssr-19814987/1	chr1	19814987	(GAAT)5	0	74	74	0	7
chr1-ssr-19815323/1	chr1	19815323	(A)10	0.290657	64	63	1	17
chr1-ssr-19815650/1	chr1	19815650	(T)10	0.553689	66	63	3	37
chr1-ssr-19822890/1	chr1	19822890	(A)10	0.606421	67	63	4	29
chr1-ssr-19852364/1	chr1	19852364	(AT)6	0.258681	90	66	24	48
chr1-ssr-19855225/1	chr1	19855225	(TA)7	0.43212	74	60	14	305
chr1-ssr-19895869/1	chr1	19895869	(C)10	0.6304	65	60	5	25
chr1-ssr-19899679/1	chr1	19899679	(C)20	0.493147	74	60	14	92
chr1-ssr-19949751/1	chr1	19949751	(A)10	0.501224	64	62	2	35
chr1-ssr-19970759/1	chr1	19970759	(A)10	0.428911	66	59	7	82
chr1-ssr-19971480/1	chr1	19971480	(TC)10	0.722655	80	62	18	67
chr1-ssr-19972699/1	chr1	19972699	(TCC)6	0.244898	72	69	3	7
chr1-ssr-19972818/1	chr1	19972818	(CA)7	0.682854	72	64	8	93
chr1-ssr-19973298/1	chr1	19973298	(TA)11	0.781065	76	66	10	13
chr1-ssr-19973797/1	chr1	19973797	(TCC)5	0.059645	72	69	3	65
chr1-ssr-19975175/1	chr1	19975175	(G)13	0.71875	67	63	4	8
chr1-ssr-19975347/1	chr1	19975347	(C)19	0.6875	73	61	12	8
chr1-ssr-19986054/1	chr1	19986054	(A)10	0.493961	64	60	4	49
chr1-ssr-19986343/1	chr1	19986343	(AT)17	0.5	88	73	15	2
chr1-ssr-19990637/1	chr1	19990637	(CCG)6	0.475666	78	69	9	33
chr1-ssr-20033446/1	chr1	20033446	(G)12	0	66	66	0	1
chr1-ssr-20035889/1	chr1	20035889	(T)10	0.521246	65	62	3	85
chr1-ssr-20086607/1	chr1	20086607	(AT)11	0.40625	81	72	9	8
chr1-ssr-20096842/1	chr1	20096842	(CA)8	0.463843	72	68	4	44
chr1-ssr-20097129/1	chr1	20097129	(CAAC)5	0	74	74	0	27
chr1-ssr-20097446/1	chr1	20097446	(GA)9	0.764706	80	60	20	34
chr1-ssr-20105867/1	chr1	20105867	(A)10	0.714286	67	61	6	14
chr1-ssr-20113606/1	chr1	20113606	(CT)7	0.555291	72	64	8	58
chr1-ssr-20115557/1	chr1	20115557	(AT)9	0.744039	74	64	10	59
chr1-ssr-20164667/1	chr1	20164667	(T)12	0.142012	67	66	1	13
chr1-ssr-20215363/1	chr1	20215363	(G)15	0.816327	72	64	8	14
chr1-ssr-20215733/1	chr1	20215733	(C)12	0.632653	70	63	7	28
chr1-ssr-20232157/1	chr1	20232157	(G)11	0.430773	66	61	5	96
chr1-ssr-20282812/1	chr1	20282812	(T)11	0.56933	74	56	18	33
chr1-ssr-20291961/1	chr1	20291961	(AAC)6	0.300328	75	69	6	63
chr1-ssr-20292631/1	chr1	20292631	(CGG)20	0.5	114	84	30	2
chr1-ssr-20420900/1	chr1	20420900	(TAT)5	0.482853	69	66	3	27
chr1-ssr-20479655/1	chr1	20479655	(TA)7	0.197531	68	66	2	9
chr1-ssr-20546458/1	chr1	20546458	(C)13	0	67	67	0	1
chr1-ssr-20611379/1	chr1	20611379	(CT)7	0.486111	68	66	2	24
chr1-ssr-20639105/1	chr1	20639105	(C)10	0.473373	64	63	1	13
chr1-ssr-20645450/1	chr1	20645450	(AT)7	0.0713306	70	68	2	27
chr1-ssr-20712899/1	chr1	20712899	(G)13	0.7728	68	61	7	50
chr1-ssr-20730179/1	chr1	20730179	(CT)14(AT)17	0.631111	116	66	50	15
chr1-ssr-20733011/1	chr1	20733011	(G)11	0.721057	66	60	6	59
chr1-ssr-20790695/1	chr1	20790695	(CT)8	0	70	70	0	1
chr1-ssr-20904722/1	chr1	20904722	(T)10	0.682213	66	61	5	81
chr1-ssr-20910518/1	chr1	20910518	(TG)7(TA)7	0.518519	83	78	5	9
chr1-ssr-20910919/1	chr1	20910919	(T)10	0.309917	65	63	2	22
chr1-ssr-20914538/1	chr1	20914538	(A)10	0.587283	67	61	6	77
chr1-ssr-20999836/1	chr1	20999836	(GGC)5	0	69	69	0	34
chr1-ssr-21013980/1	chr1	21013980	(T)10	0.734795	65	61	4	83
chr1-ssr-21031747/1	chr1	21031747	(G)10	0.581717	64	60	4	19
chr1-ssr-21083507/1	chr1	21083507	(G)16	0.675	70	61	9	20
chr1-ssr-21130743/1	chr1	21130743	(C)10	0.757653	65	60	5	56
chr1-ssr-21141584/1	chr1	21141584	(C)10	0.679763	65	60	5	65
chr1-ssr-21157743/1	chr1	21157743	(AAG)6	0.500484	81	66	15	85
chr1-ssr-21198281/1	chr1	21198281	(T)10	0.522703	65	61	4	119
chr1-ssr-21218907/1	chr1	21218907	(T)11	0.628693	66	63	3	53
chr1-ssr-21264548/1	chr1	21264548	(TA)6	0.674885	72	64	8	78
chr1-ssr-21296250/1	chr1	21296250	(C)10	0.7152	65	60	5	100
chr1-ssr-21299252/1	chr1	21299252	(T)10	0	64	64	0	1
chr1-ssr-21321891/1	chr1	21321891	(C)11	0.5	65	63	2	2
chr1-ssr-21382965/1	chr1	21382965	(T)10	0.471719	65	61	4	79
chr1-ssr-21389529/1	chr1	21389529	(TCC)6	0	72	72	0	35
chr1-ssr-21458505/1	chr1	21458505	(CT)8	0.429511	70	66	4	74
chr1-ssr-21461222/1	chr1	21461222	(T)10	0.22206	66	63	3	74
chr1-ssr-21465624/1	chr1	21465624	(CTCC)5	0.691327	88	50	38	28
chr1-ssr-21465807/1	chr1	21465807	(TC)15	0.685776	90	71	19	43
chr1-ssr-21468479/1	chr1	21468479	(T)10	0.3696	65	60	5	50
chr1-ssr-21542213/1	chr1	21542213	(A)10	0.625	65	62	3	20
chr1-ssr-21542633/1	chr1	21542633	(A)10	0.786912	68	60	8	93
chr1-ssr-21543303/1	chr1	21543303	(C)18	0.7	72	63	9	10
chr1-ssr-21544857/1	chr1	21544857	(T)10	0.64	65	62	3	50
chr1-ssr-21567951/1	chr1	21567951	(GA)8	0.467495	72	63	9	37
chr1-ssr-21568504/1	chr1	21568504	(GCC)14	0.294753	96	66	30	36
chr1-ssr-21570783/1	chr1	21570783	(AT)19	0	92	92	0	1
chr1-ssr-21613470/1	chr1	21613470	(G)12	0.686224	67	60	7	28
chr1-ssr-21683636/1	chr1	21683636	(TA)6	0.4864	66	63	3	25
chr1-ssr-21687952/1	chr1	21687952	(TC)13	0.505945	80	64	16	58
chr1-ssr-21690903/1	chr1	21690903	(TG)6	0.493384	92	66	26	46
chr1-ssr-21692984/1	chr1	21692984	(CT)7	0.560651	80	63	17	52
chr1-ssr-21694155/1	chr1	21694155	(TC)7	0.34903	68	61	7	19
chr1-ssr-21699806/1	chr1	21699806	(TG)8	0.451531	72	64	8	28
chr1-ssr-21706281/1	chr1	21706281	(T)10	0.54898	65	59	6	70
chr1-ssr-21716448/1	chr1	21716448	(A)10	0.19025	65	63	2	29
chr1-ssr-21717520/1	chr1	21717520	(A)11	0.683957	68	63	5	84
chr1-ssr-21720141/1	chr1	21720141	(CT)13	0.759945	80	70	10	54
chr1-ssr-21722687/1	chr1	21722687	(CGG)6	0	72	72	0	2
chr1-ssr-21736974/1	chr1	21736974	(C)21	0	75	75	0	1
chr1-ssr-21755618/1	chr1	21755618	(T)12	0.793629	73	63	10	76
chr1-ssr-21756955/1	chr1	21756955	(AAAC)6	0.629732	78	66	12	57
chr1-ssr-21981261/1	chr1	21981261	(C)10	0.493827	66	62	4	9
chr1-ssr-22059923/1	chr1	22059923	(A)17	0.0644444	71	70	1	30
chr1-ssr-22071677/1	chr1	22071677	(TC)8	0.535147	70	64	6	42
chr1-ssr-22156294/1	chr1	22156294	(T)10	0.64876	64	61	3	44
chr1-ssr-22156922/1	chr1	22156922	(T)10	0.580315	65	57	8	272
chr1-ssr-22173450/1	chr1	22173450	(A)14	0	68	68	0	1
chr1-ssr-22201035/1	chr1	22201035	(A)12	0.5	67	66	1	2
chr1-ssr-22233657/1	chr1	22233657	(TC)10	0.806238	80	63	17	46
chr1-ssr-22246696/1	chr1	22246696	(CGC)7	0.483012	75	69	6	33
chr1-ssr-22248857/1	chr1	22248857	(T)10	0.276134	65	62	3	39
chr1-ssr-22256104/1	chr1	22256104	(GA)7	0.546395	68	64	4	59
chr1-ssr-22260157/1	chr1	22260157	(A)10	0.668252	66	61	5	29
chr1-ssr-22261128/1	chr1	22261128	(A)12	0.697384	67	63	4	58
chr1-ssr-22261385/1	chr1	22261385	(AG)6	0	66	66	0	30
chr1-ssr-22373576/1	chr1	22373576	(TGTA)13	0.277008	106	68	38	19
chr1-ssr-22373899/1	chr1	22373899	(GCT)5	0	69	69	0	45
chr1-ssr-22375853/1	chr1	22375853	(TG)7	0.631991	72	63	9	89
chr1-ssr-22412804/1	chr1	22412804	(CT)6	0	66	66	0	1
chr1-ssr-22437039/1	chr1	22437039	(CG)7	0.35729	68	66	2	73
chr1-ssr-22439577/1	chr1	22439577	(TC)6	0	66	66	0	28
chr1-ssr-22492268/1	chr1	22492268	(A)12	0.737245	72	65	7	28
chr1-ssr-22492755/1	chr1	22492755	(G)14	0.514233	68	61	7	33
chr1-ssr-22494061/1	chr1	22494061	(A)10	0.5728	66	63	3	25
chr1-ssr-22496999/1	chr1	22496999	(T)10	0.733564	65	58	7	85
chr1-ssr-22497397/1	chr1	22497397	(T)11	0.444444	65	64	1	3
chr1-ssr-22501854/1	chr1	22501854	(A)10	0.635526	64	61	3	89
chr1-ssr-22568261/1	chr1	22568261	(C)13	0.77551	67	61	6	21
chr1-ssr-22587336/1	chr1	22587336	(CA)7	0.686858	68	58	10	86
chr1-ssr-22593305/1	chr1	22593305	(AC)9	0.759753	78	68	10	89
chr1-ssr-22597060/1	chr1	22597060	(A)12	0.734694	69	66	3	7
chr1-ssr-22617028/1	chr1	22617028	(G)12	0.429752	67	65	2	11
chr1-ssr-22634193/1	chr1	22634193	(A)10	0	64	64	0	9
chr1-ssr-22635240/1	chr1	22635240	(A)11	0.449977	67	64	3	47
chr1-ssr-22635503/1	chr1	22635503	(GA)16	0.858131	89	67	22	17
chr1-ssr-22636858/1	chr1	22636858	(A)10	0.466483	65	63	2	33
chr1-ssr-22637612/1	chr1	22637612	(A)12ttaaactctagaagtacgtg(GA)9	0.277778	105	104	1	6
chr1-ssr-22638017/1	chr1	22638017	(A)11	0.648199	66	62	4	19
chr1-ssr-22638221/1	chr1	22638221	(T)15	0.712891	71	63	8	32
chr1-ssr-22639333/1	chr1	22639333	(GA)17	0.65932	88	78	10	33
chr1-ssr-22651436/1	chr1	22651436	(T)10	0.746039	66	61	5	47
chr1-ssr-22653311/1	chr1	22653311	(C)20	0	74	74	0	1
chr1-ssr-22654920/1	chr1	22654920	(A)10	0.683989	66	62	4	83
chr1-ssr-22655249/1	chr1	22655249	(A)10	0.501775	65	60	5	65
chr1-ssr-22762460/1	chr1	22762460	(G)13	0.614583	67	59	8	48
chr1-ssr-22777000/1	chr1	22777000	(A)10	0.658163	67	62	5	56
chr1-ssr-22866964/1	chr1	22866964	(GCG)6	0.556213	72	66	6	13
chr1-ssr-22868495/1	chr1	22868495	(A)10	0.381649	66	63	3	81
chr1-ssr-22868993/1	chr1	22868993	(TG)8gggtgggggggtgtcctatccaat(C)16	0.375	110	92	18	4
chr1-ssr-22872293/1	chr1	22872293	(TA)6	0.174818	68	66	2	31
chr1-ssr-22875461/1	chr1	22875461	(AT)20	0.44898	94	70	24	7
chr1-ssr-22876555/1	chr1	22876555	(GT)7	0.354076	70	66	4	87
chr1-ssr-22890921/1	chr1	22890921	(T)10	0.692805	64	60	4	67
chr1-ssr-22920932/1	chr1	22920932	(AG)6	0.684807	70	62	8	21
chr1-ssr-22960141/1	chr1	22960141	(C)11	0.750567	65	61	4	42
chr1-ssr-22978979/1	chr1	22978979	(C)16	0.617284	70	64	6	9
chr1-ssr-23048559/1	chr1	23048559	(GGC)5	0.42	72	69	3	10
chr1-ssr-23054062/1	chr1	23054062	(A)10cattcacggccgaggaccccagcatgttttgtttctatcccgatcgaatcagcgccacgctgaa(C)13	0	141	141	0	1
chr1-ssr-23055582/1	chr1	23055582	(CT)9	0.498866	72	70	2	21
chr1-ssr-23079781/1	chr1	23079781	(TTC)5	0	69	69	0	11
chr1-ssr-23091501/1	chr1	23091501	(C)12	0	66	66	0	1
chr1-ssr-23092029/1	chr1	23092029	(C)14	0	68	68	0	1
chr1-ssr-23108128/1	chr1	23108128	(G)10	0.664062	64	62	2	16
chr1-ssr-23110659/1	chr1	23110659	(GGC)5	0.493827	69	60	9	9
chr1-ssr-23111610/1	chr1	23111610	(A)10	0.56463	66	63	3	86
chr1-ssr-23111876/1	chr1	23111876	(TC)10	0.505921	84	70	14	63
chr1-ssr-23114660/1	chr1	23114660	(TG)8	0	70	70	0	5
chr1-ssr-23116768/1	chr1	23116768	(GT)7	0.641279	84	68	16	107
chr1-ssr-23117754/1	chr1	23117754	(CTT)5	0.520291	69	65	4	31
chr1-ssr-23133674/1	chr1	23133674	(G)11	0.769231	66	60	6	52
chr1-ssr-23185018/1	chr1	23185018	(A)13	0	67	67	0	1
chr1-ssr-23185754/1	chr1	23185754	(T)10	0	64	64	0	1
chr1-ssr-23186014/1	chr1	23186014	(G)10	0	64	64	0	1
chr1-ssr-23193797/1	chr1	23193797	(GA)7gtgcgcgcgtgtttgtttggcatggtgccttgtcgcgctcac(A)10	0	120	120	0	1
chr1-ssr-23198324/1	chr1	23198324	(TG)7	0.733882	82	68	14	54
chr1-ssr-23227221/1	chr1	23227221	(TA)9	0.611111	74	63	11	6
chr1-ssr-23229214/1	chr1	23229214	(TG)7	0.101108	84	66	18	38
chr1-ssr-23230301/1	chr1	23230301	(TG)6	0.552002	72	62	10	61
chr1-ssr-23232451/1	chr1	23232451	(TC)6	0.102264	68	66	2	37
chr1-ssr-23235999/1	chr1	23235999	(A)11	0.699074	66	63	3	36
chr1-ssr-23237048/1	chr1	23237048	(TA)24(CA)14tatagg(CA)6	0.21875	148	96	52	8
chr1-ssr-23238723/1	chr1	23238723	(TA)35(TG)19(G)16*	0.095	177	71	106	20
chr1-ssr-23240055/1	chr1	23240055	(T)10	0.416667	65	62	3	12
chr1-ssr-23241421/1	chr1	23241421	(TC)16	0.716049	86	78	8	9
chr1-ssr-23242000/1	chr1	23242000	(GCG)6	0	72	72	0	1
chr1-ssr-23242262/1	chr1	23242262	(AGG)5	0.0687603	69	66	3	113
chr1-ssr-23248063/1	chr1	23248063	(CAC)7	0.306036	80	71	9	51
chr1-ssr-23249789/1	chr1	23249789	(AAGC)5	0.244898	74	66	8	49
chr1-ssr-23249964/1	chr1	23249964	(GCAG)5	0	74	74	0	3
chr1-ssr-23250417/1	chr1	23250417	(A)14	0.738796	68	63	5	47
chr1-ssr-23316893/1	chr1	23316893	(C)12	0.710938	66	63	3	16
chr1-ssr-23424554/1	chr1	23424554	(CGC)6	0	72	72	0	1
chr1-ssr-23426647/1	chr1	23426647	(T)10	0.516385	66	60	6	81
chr1-ssr-23450653/1	chr1	23450653	(G)12	0	66	66	0	1
chr1-ssr-23487899/1	chr1	23487899	(A)17	0.16	71	69	2	35
chr1-ssr-23488765/1	chr1	23488765	(AT)28tactattctgcataaatagcataattatttgattttt(GA)8	0	163	163	0	1
chr1-ssr-23535333/1	chr1	23535333	(CG)6	0	66	66	0	1
chr1-ssr-23560474/1	chr1	23560474	(ATCG)5	0.484429	78	67	11	51
chr1-ssr-23561712/1	chr1	23561712	(CT)8	0.0587695	70	68	2	33
chr1-ssr-23564883/1	chr1	23564883	(GCT)6	0	72	72	0	8
chr1-ssr-23565334/1	chr1	23565334	(TC)17t(TC)12	0.247934	113	68	45	22
chr1-ssr-23568448/1	chr1	23568448	(AT)11(AG)7	0.625	90	86	4	4
chr1-ssr-23579889/1	chr1	23579889	(TC)9	0.53858	76	70	6	36
chr1-ssr-23588143/1	chr1	23588143	(T)10	0.253968	65	63	2	21
chr1-ssr-23588479/1	chr1	23588479	(C)15(A)12	0	81	81	0	1
chr1-ssr-23603554/1	chr1	23603554	(TA)6	0.378698	68	66	2	13
chr1-ssr-23616481/1	chr1	23616481	(A)10	0.648148	65	62	3	18
chr1-ssr-23619002/1	chr1	23619002	(AG)6	0.52672	78	66	12	51
chr1-ssr-23659603/1	chr1	23659603	(TA)6	0.615671	70	59	11	181
chr1-ssr-23669753/1	chr1	23669753	(AT)17	0.716837	88	62	26	28
chr1-ssr-23749063/1	chr1	23749063	(C)16	0	70	70	0	1
chr1-ssr-23823448/1	chr1	23823448	(AAG)5	0.700476	78	55	23	82
chr1-ssr-23953247/1	chr1	23953247	(AACCA)5	0.18	79	74	5	10
chr1-ssr-23953459/1	chr1	23953459	(CCT)6	0.444444	75	72	3	3
chr1-ssr-23953935/1	chr1	23953935	(T)11	0.5625	65	60	5	16
chr1-ssr-23954186/1	chr1	23954186	(ACG)5cccgtccccgcatttccctgcggccctcccctccgttcgtgcgcgccacgtgcgttcggtgccttgccgagaaagttttatcgc(T)10	0	163	163	0	1
chr1-ssr-23962429/1	chr1	23962429	(G)20	0.375	74	62	12	4
chr1-ssr-23964570/1	chr1	23964570	(A)12	0.816536	70	61	9	79
chr1-ssr-23968406/1	chr1	23968406	(A)14	0.781341	70	63	7	49
chr1-ssr-24046416/1	chr1	24046416	(TTG)5	0.459184	69	68	1	14
chr1-ssr-24048032/1	chr1	24048032	(CGTT)5	0.356867	74	44	30	103
chr1-ssr-24051176/1	chr1	24051176	(GCC)5	0	69	69	0	1
chr1-ssr-24085019/1	chr1	24085019	(A)14tttttaaaaatttttaaaaaagggggaaatggatttaattttttggagtattaaaaaagggga(T)11	0	142	142	0	1
chr1-ssr-24149706/1	chr1	24149706	(C)13	0.666667	67	61	6	3
chr1-ssr-24199194/1	chr1	24199194	(T)11	0.429752	66	64	2	11
chr1-ssr-24199466/1	chr1	24199466	(AT)10	0	74	74	0	1
chr1-ssr-24202440/1	chr1	24202440	(TA)27	0	108	108	0	1
chr1-ssr-24207520/1	chr1	24207520	(CGG)6	0	72	72	0	1
chr1-ssr-24212713/1	chr1	24212713	(T)10(TC)6*	0.521739	78	67	11	23
chr1-ssr-24227214/1	chr1	24227214	(TA)6	0.304688	66	64	2	16
chr1-ssr-24227974/1	chr1	24227974	(CT)8	0.739443	72	58	14	59
chr1-ssr-24228922/1	chr1	24228922	(CT)15	0	84	84	0	1
chr1-ssr-24231449/1	chr1	24231449	(CT)6	0.58	83	65	18	10
chr1-ssr-24295893/1	chr1	24295893	(A)10	0.203018	65	63	2	27
chr1-ssr-24306043/1	chr1	24306043	(C)22	0	76	76	0	1
chr1-ssr-24306822/1	chr1	24306822	(T)16	0.650888	71	67	4	13
chr1-ssr-24309044/1	chr1	24309044	(T)10	0.272189	64	61	3	13
chr1-ssr-24348919/1	chr1	24348919	(C)11	0.638889	65	59	6	12
chr1-ssr-24410043/1	chr1	24410043	(A)24	0.659835	78	63	15	55
chr1-ssr-24412906/1	chr1	24412906	(G)10	0.778107	67	62	5	26
chr1-ssr-24440022/1	chr1	24440022	(G)15	0.647059	69	61	8	34
chr1-ssr-24452211/1	chr1	24452211	(GA)9	0.768506	76	64	12	91
chr1-ssr-24457035/1	chr1	24457035	(A)10	0.766373	67	57	10	73
chr1-ssr-24458563/1	chr1	24458563	(TCC)6	0.368571	72	66	6	70
chr1-ssr-24460721/1	chr1	24460721	(TA)9	0.693878	74	64	10	14
chr1-ssr-24509042/1	chr1	24509042	(A)10	0.337669	65	56	9	62
chr1-ssr-24514117/1	chr1	24514117	(GA)7gg(GA)6	0.152778	86	82	4	12
chr1-ssr-24584825/1	chr1	24584825	(GTC)5	0.0502959	74	66	8	78
chr1-ssr-24585948/1	chr1	24585948	(T)10	0.360889	65	62	3	75
chr1-ssr-24603005/1	chr1	24603005	(T)11	0.65374	69	64	5	38
chr1-ssr-24605479/1	chr1	24605479	(ATT)5	0	69	69	0	73
chr1-ssr-24625670/1	chr1	24625670	(AT)15	0.632653	84	68	16	14
chr1-ssr-24630142/1	chr1	24630142	(AT)6	0.5	68	60	8	42
chr1-ssr-24670290/1	chr1	24670290	(AT)6gcttggtgccgctggataaaaaaacggagtctggccggcttgagaaatatactgtaatgtactacacgttcttaaatatataaggccgttaac(T)10	0	169	169	0	2
chr1-ssr-24671975/1	chr1	24671975	(AGC)6	0.530817	77	66	11	76
chr1-ssr-24677349/1	chr1	24677349	(T)10	0.184444	65	61	4	30
chr1-ssr-24678689/1	chr1	24678689	(A)10	0.721359	70	62	8	79
chr1-ssr-24681359/1	chr1	24681359	(TA)11	0.379833	76	60	16	82
chr1-ssr-24681925/1	chr1	24681925	(AG)6	0	66	66	0	10
chr1-ssr-24687532/1	chr1	24687532	(A)14	0.653846	68	64	4	26
chr1-ssr-24695182/1	chr1	24695182	(C)10	0.745562	66	60	6	26
chr1-ssr-24696171/1	chr1	24696171	(A)10	0.5	65	60	5	64
chr1-ssr-24696607/1	chr1	24696607	(TTA)6	0.277778	73	72	1	6
chr1-ssr-24719937/1	chr1	24719937	(TA)7	0.0867769	72	68	4	22
chr1-ssr-24721099/1	chr1	24721099	(TA)17	0.5	88	66	22	2
chr1-ssr-24734393/1	chr1	24734393	(CTCC)6	0.704082	82	70	12	14
chr1-ssr-24738854/1	chr1	24738854	(T)10	0.734472	65	60	5	73
chr1-ssr-24742714/1	chr1	24742714	(CA)9	0.654043	72	64	8	67
chr1-ssr-24745526/1	chr1	24745526	(T)10	0.571675	64	61	3	59
chr1-ssr-24763166/1	chr1	24763166	(A)11	0	65	65	0	1
chr1-ssr-24775782/1	chr1	24775782	(AT)7	0.466116	68	65	3	55
chr1-ssr-24785613/1	chr1	24785613	(T)10	0.544922	67	63	4	32
chr1-ssr-24786085/1	chr1	24786085	(CGT)5	0	69	69	0	117
chr1-ssr-24797472/1	chr1	24797472	(T)10	0	64	64	0	3
chr1-ssr-24811749/1	chr1	24811749	(T)10	0	64	64	0	1
chr1-ssr-24821603/1	chr1	24821603	(AT)6	0.253954	66	64	2	67
chr1-ssr-24832552/1	chr1	24832552	(TA)10	0.76	76	66	10	10
chr1-ssr-24853310/1	chr1	24853310	(A)10	0	64	64	0	1
chr1-ssr-24866989/1	chr1	24866989	(TC)6	0.158302	72	64	8	71
chr1-ssr-24914545/1	chr1	24914545	(AT)6	0.165289	68	66	2	11
chr1-ssr-24937751/1	chr1	24937751	(G)10	0.559557	67	63	4	19
chr1-ssr-24939076/1	chr1	24939076	(AT)34	0	122	122	0	1
chr1-ssr-24949157/1	chr1	24949157	(AT)7	0.54	68	62	6	20
chr1-ssr-25073745/1	chr1	25073745	(TA)6	0.0831758	66	64	2	23
chr1-ssr-25098555/1	chr1	25098555	(TA)7	0.571429	74	68	6	7
chr1-ssr-25149896/1	chr1	25149896	(C)26	0.552801	80	66	14	33
chr1-ssr-25156186/1	chr1	25156186	(C)10	0.579882	68	53	15	13
chr1-ssr-25158172/1	chr1	25158172	(A)10	0.562813	65	61	4	80
chr1-ssr-25169343/1	chr1	25169343	(A)10	0.253968	65	63	2	21
chr1-ssr-25188401/1	chr1	25188401	(TA)39	0	132	132	0	1
chr1-ssr-25208109/1	chr1	25208109	(TA)8	0.444444	70	68	2	3
chr1-ssr-25356979/1	chr1	25356979	(AT)7	0	68	68	0	1
chr1-ssr-25373489/1	chr1	25373489	(T)10	0.465374	65	64	1	19
chr1-ssr-25376903/1	chr1	25376903	(CTCTC)5	0.591759	79	69	10	76
chr1-ssr-25377897/1	chr1	25377897	(GCC)5	0.5	69	66	3	2
chr1-ssr-25378028/1	chr1	25378028	(GCA)5	0.5	69	57	12	2
chr1-ssr-25378146/1	chr1	25378146	(GGC)5	0	69	69	0	1
chr1-ssr-25379225/1	chr1	25379225	(GCA)5	0.326223	72	66	6	62
chr1-ssr-25395270/1	chr1	25395270	(TCG)5	0.598261	75	63	12	149
chr1-ssr-25395711/1	chr1	25395711	(A)11	0.738294	69	58	11	59
chr1-ssr-25396341/1	chr1	25396341	(T)11	0.699168	68	64	4	29
chr1-ssr-25422027/1	chr1	25422027	(GCG)5	0	69	69	0	1
chr1-ssr-25422549/1	chr1	25422549	(T)10	0.765432	65	58	7	18
chr1-ssr-25424623/1	chr1	25424623	(A)10	0.117188	64	63	1	16
chr1-ssr-25425007/1	chr1	25425007	(T)13	0.765862	67	55	12	97
chr1-ssr-25440007/1	chr1	25440007	(T)11	0.638367	65	60	5	35
chr1-ssr-25473778/1	chr1	25473778	(C)10	0.702222	64	59	5	15
chr1-ssr-25492180/1	chr1	25492180	(TA)15	0	84	84	0	1
chr1-ssr-25588681/1	chr1	25588681	(A)11gg(C)15ttttttgt(G)16	0	106	106	0	1
chr1-ssr-25623963/1	chr1	25623963	(T)10	0.512397	64	62	2	11
chr1-ssr-25635837/1	chr1	25635837	(TCG)5	0	69	69	0	6
chr1-ssr-25640419/1	chr1	25640419	(G)13	0.37037	67	59	8	9
chr1-ssr-25704652/1	chr1	25704652	(AG)8	0.689824	77	66	11	88
chr1-ssr-25709578/1	chr1	25709578	(TA)6	0.201446	68	66	2	88
chr1-ssr-25711430/1	chr1	25711430	(GA)7	0.347107	70	62	8	55
chr1-ssr-25715800/1	chr1	25715800	(AT)10	0.72	74	64	10	5
chr1-ssr-25716118/1	chr1	25716118	(TG)10gaggtttagagcagataatcgagaaacagacatgaaaaaaaggtgaaattaatggcccgatgtgtactatgaagc(TA)9	0	167	167	0	1
chr1-ssr-25744855/1	chr1	25744855	(A)11	0.768787	65	52	13	79
chr1-ssr-25785163/1	chr1	25785163	(G)17	0.0619803	71	60	11	63
chr1-ssr-25808237/1	chr1	25808237	(TA)15	0	84	84	0	1
chr1-ssr-25809464/1	chr1	25809464	(TA)8	0.260355	70	68	2	13
chr1-ssr-25816208/1	chr1	25816208	(AC)6	0	66	66	0	5
chr1-ssr-25818714/1	chr1	25818714	(TC)6	0.207347	66	62	4	35
chr1-ssr-25819844/1	chr1	25819844	(T)10	0.718367	68	62	6	70
chr1-ssr-25843778/1	chr1	25843778	(G)11	0.652778	65	62	3	12
chr1-ssr-25876349/1	chr1	25876349	(T)10	0.588018	65	61	4	52
chr1-ssr-25882552/1	chr1	25882552	(T)11	0.794741	66	60	6	74
chr1-ssr-25885318/1	chr1	25885318	(CA)11(GA)25	0.736111	126	80	46	12
chr1-ssr-25886715/1	chr1	25886715	(A)10	0.65983	66	62	4	79
chr1-ssr-25891704/1	chr1	25891704	(GCA)5	0	69	69	0	16
chr1-ssr-25892718/1	chr1	25892718	(G)11	0.666667	67	62	5	6
chr1-ssr-26036770/1	chr1	26036770	(TGG)5	0.712891	74	67	7	32
chr1-ssr-26076501/1	chr1	26076501	(G)10	0	64	64	0	1
chr1-ssr-26076683/1	chr1	26076683	(C)13	0	67	67	0	1
chr1-ssr-26116389/1	chr1	26116389	(C)12	0	66	66	0	1
chr1-ssr-26181583/1	chr1	26181583	(C)11	0	65	65	0	1
chr1-ssr-26199472/1	chr1	26199472	(A)10	0	64	64	0	4
chr1-ssr-26200488/1	chr1	26200488	(T)10	0.191176	64	61	3	68
chr1-ssr-26231230/1	chr1	26231230	(CT)6	0	66	66	0	8
chr1-ssr-26303343/1	chr1	26303343	(C)10	0.736111	65	60	5	12
chr1-ssr-26327886/1	chr1	26327886	(T)10	0.471939	64	61	3	28
chr1-ssr-26329290/1	chr1	26329290	(A)10	0.530102	64	62	2	81
chr1-ssr-26346626/1	chr1	26346626	(AG)10	0.507812	74	64	10	16
chr1-ssr-26370080/1	chr1	26370080	(GA)6	0.493827	66	64	2	9
chr1-ssr-26432450/1	chr1	26432450	(TGC)5ttc(TGG)10aga(AGG)6	0	123	123	0	2
chr1-ssr-26437055/1	chr1	26437055	(AAG)5	0.669118	70	66	4	68
chr1-ssr-26438582/1	chr1	26438582	(GC)6	0	66	66	0	7
chr1-ssr-26474465/1	chr1	26474465	(G)11	0.64	65	60	5	20
chr1-ssr-26486095/1	chr1	26486095	(G)14	0.5	68	67	1	2
chr1-ssr-26499171/1	chr1	26499171	(AT)6	0	66	66	0	1
chr1-ssr-26523064/1	chr1	26523064	(GC)6	0	66	66	0	1
chr1-ssr-26524825/1	chr1	26524825	(A)11	0.473969	65	61	4	49
chr1-ssr-26528292/1	chr1	26528292	(T)10	0.503652	65	60	5	51
chr1-ssr-26571685/1	chr1	26571685	(CA)9	0.502161	76	52	24	95
chr1-ssr-26572386/1	chr1	26572386	(TC)19	0.857143	100	80	20	14
chr1-ssr-26572636/1	chr1	26572636	(CT)19	0.529492	102	72	30	27
chr1-ssr-26573305/1	chr1	26573305	(CCAT)6	0.538627	82	74	8	57
chr1-ssr-26573825/1	chr1	26573825	(TA)7	0.417823	70	66	4	37
chr1-ssr-26574562/1	chr1	26574562	(AT)26	0.5	106	78	28	2
chr1-ssr-26575570/1	chr1	26575570	(A)10	0.243774	65	63	2	128
chr1-ssr-26576096/1	chr1	26576096	(CT)10atctgtctgcccgtggcgtgctccactga(TTC)5	0	118	118	0	1
chr1-ssr-26660529/1	chr1	26660529	(GA)6	0.102788	66	64	2	92
chr1-ssr-26660886/1	chr1	26660886	(AT)6	0.297521	66	64	2	11
chr1-ssr-26661008/1	chr1	26661008	(C)15	0.666667	69	59	10	3
chr1-ssr-26675676/1	chr1	26675676	(GA)6	0.0298439	66	64	2	66
chr1-ssr-26681794/1	chr1	26681794	(A)10	0.439815	64	62	2	36
chr1-ssr-26682421/1	chr1	26682421	(AG)11	0.841536	84	58	26	43
chr1-ssr-26682677/1	chr1	26682677	(T)10	0.110727	65	64	1	17
chr1-ssr-26685316/1	chr1	26685316	(A)10	0.0831758	64	63	1	23
chr1-ssr-26687403/1	chr1	26687403	(C)19	0.55102	73	57	16	14
chr1-ssr-26699722/1	chr1	26699722	(TC)7	0.489615	68	62	6	105
chr1-ssr-26700069/1	chr1	26700069	(T)10	0.565097	66	50	16	38
chr1-ssr-26701410/1	chr1	26701410	(AC)7	0.762346	78	64	14	72
chr1-ssr-26730700/1	chr1	26730700	(T)10	0.665406	66	60	6	46
chr1-ssr-26732019/1	chr1	26732019	(AG)6	0.364475	72	66	6	51
chr1-ssr-26752108/1	chr1	26752108	(AT)12	0.86	78	64	14	30
chr1-ssr-26752475/1	chr1	26752475	(A)10	0.764883	67	62	5	91
chr1-ssr-26805347/1	chr1	26805347	(G)11	0	65	65	0	1
chr1-ssr-26912686/1	chr1	26912686	(GCT)6	0.5	72	69	3	2
chr1-ssr-26912952/1	chr1	26912952	(CGC)6	0.476371	78	66	12	23
chr1-ssr-26913704/1	chr1	26913704	(CT)6	0.590693	69	64	5	117
chr1-ssr-26914190/1	chr1	26914190	(CA)8	0.167435	74	68	6	101
chr1-ssr-26914923/1	chr1	26914923	(GA)6tagagat(AG)13	0.803324	105	69	36	19
chr1-ssr-26915384/1	chr1	26915384	(CTG)5	0	69	69	0	46
chr1-ssr-26916022/1	chr1	26916022	(GA)7	0.456279	88	68	20	39
chr1-ssr-26949669/1	chr1	26949669	(TA)38	0.113033	130	62	68	51
chr1-ssr-26950985/1	chr1	26950985	(GCT)6	0.671225	76	69	7	58
chr1-ssr-26951211/1	chr1	26951211	(CA)6	0.130142	68	64	4	102
chr1-ssr-26951924/1	chr1	26951924	(AG)14	0.726644	86	76	10	17
chr1-ssr-26952826/1	chr1	26952826	(C)16	0	70	70	0	1
chr1-ssr-27038929/1	chr1	27038929	(C)13	0	67	67	0	1
chr1-ssr-27076996/1	chr1	27076996	(T)11	0.383533	66	62	4	69
chr1-ssr-27100657/1	chr1	27100657	(GA)7	0.172781	70	66	4	65
chr1-ssr-27100938/1	chr1	27100938	(T)12	0.766628	70	63	7	51
chr1-ssr-27102680/1	chr1	27102680	(GCG)6	0	72	72	0	1
chr1-ssr-27104596/1	chr1	27104596	(TC)23	0.75	100	88	12	4
chr1-ssr-27105691/1	chr1	27105691	(T)12	0.740741	67	63	4	9
chr1-ssr-27108031/1	chr1	27108031	(G)21cacgtacctccggccggcggggtacggtggccagacgccgc(TTCT)6	0	140	140	0	1
chr1-ssr-27109263/1	chr1	27109263	(ACA)7	0	75	75	0	16
chr1-ssr-27112529/1	chr1	27112529	(GA)7	0.0831758	70	68	2	23
chr1-ssr-27112778/1	chr1	27112778	(GT)6	0	66	66	0	23
chr1-ssr-27123438/1	chr1	27123438	(T)10	0.649613	67	63	4	41
chr1-ssr-27123880/1	chr1	27123880	(A)14	0.802222	75	62	13	30
chr1-ssr-27125761/1	chr1	27125761	(AC)6	0.386506	66	62	4	49
chr1-ssr-27127991/1	chr1	27127991	(A)10	0.753086	70	60	10	36
chr1-ssr-27129005/1	chr1	27129005	(T)10	0.165289	65	64	1	11
chr1-ssr-27129805/1	chr1	27129805	(A)10	0.37037	66	63	3	9
chr1-ssr-27136132/1	chr1	27136132	(A)10	0.296296	69	63	6	36
chr1-ssr-27140019/1	chr1	27140019	(GC)7	0.482215	70	60	10	85
chr1-ssr-27160262/1	chr1	27160262	(AT)40	0.561224	134	72	62	14
chr1-ssr-27161255/1	chr1	27161255	(A)12	0.0688776	66	65	1	28
chr1-ssr-27173314/1	chr1	27173314	(AC)8	0.0688776	72	70	2	28
chr1-ssr-27173931/1	chr1	27173931	(A)11ctaggggatgaaatgaaagtaacagtggcatgcatgtcgttcgggcgga(TG)6	0.5	126	125	1	2
chr1-ssr-27176124/1	chr1	27176124	(GT)9	0.494694	76	66	10	35
chr1-ssr-27244222/1	chr1	27244222	(C)10	0.7072	65	61	4	25
chr1-ssr-27372912/1	chr1	27372912	(C)11	0.630385	65	61	4	21
chr1-ssr-27373482/1	chr1	27373482	(TAAA)6	0.554363	78	66	12	76
chr1-ssr-27380251/1	chr1	27380251	(G)14	0	68	68	0	2
chr1-ssr-27395699/1	chr1	27395699	(C)12	0	66	66	0	1
chr1-ssr-27398876/1	chr1	27398876	(TC)6	0.729965	76	64	12	85
chr1-ssr-27504771/1	chr1	27504771	(G)17	0.5	89	71	18	2
chr1-ssr-27505801/1	chr1	27505801	(A)11	0.783951	71	58	13	72
chr1-ssr-27506527/1	chr1	27506527	(CGG)7	0.493827	75	63	12	9
chr1-ssr-27508177/1	chr1	27508177	(CTG)5	0	69	69	0	4
chr1-ssr-27523641/1	chr1	27523641	(A)10	0.652794	67	63	4	58
chr1-ssr-27524214/1	chr1	27524214	(TC)8	0.203704	78	68	10	18
chr1-ssr-27524911/1	chr1	27524911	(A)16	0	70	70	0	1
chr1-ssr-27525045/1	chr1	27525045	(C)11	0	65	65	0	1
chr1-ssr-27525173/1	chr1	27525173	(T)12	0	66	66	0	1
chr1-ssr-27552073/1	chr1	27552073	(T)10	0.512346	66	64	2	18
chr1-ssr-27578251/1	chr1	27578251	(C)10	0.77	66	60	6	20
chr1-ssr-27655195/1	chr1	27655195	(G)11	0.84375	66	59	7	24
chr1-ssr-27671433/1	chr1	27671433	(G)20	0.516581	74	63	11	87
chr1-ssr-27798577/1	chr1	27798577	(G)21	0.54	75	56	19	40
chr1-ssr-27803944/1	chr1	27803944	(T)11	0.54	65	63	2	30
chr1-ssr-27816755/1	chr1	27816755	(AT)6	0.483507	70	66	4	48
chr1-ssr-27819518/1	chr1	27819518	(AG)12	0.808864	88	66	22	38
chr1-ssr-27858541/1	chr1	27858541	(ATA)38	0	168	168	0	1
chr1-ssr-27861585/1	chr1	27861585	(CCG)6	0.61037	78	72	6	45
chr1-ssr-27864227/1	chr1	27864227	(GAT)5	0.6279	72	60	12	200
chr1-ssr-27864452/1	chr1	27864452	(T)11	0.0541498	65	59	6	181
chr1-ssr-27875490/1	chr1	27875490	(G)24	0.561983	78	61	17	11
chr1-ssr-27892207/1	chr1	27892207	(GA)76	0.226562	206	65	141	16
chr1-ssr-27915640/1	chr1	27915640	(CA)6tttg(T)10	0.605442	81	76	5	42
chr1-ssr-27946362/1	chr1	27946362	(ATC)5	0.260355	75	69	6	13
chr1-ssr-27979356/1	chr1	27979356	(T)10	0.631296	65	61	4	51
chr1-ssr-27979584/1	chr1	27979584	(T)10	0.733507	67	62	5	48
chr1-ssr-27979962/1	chr1	27979962	(A)10	0.7712	73	63	10	25
chr1-ssr-27980235/1	chr1	27980235	(TA)6	0.339181	74	64	10	57
chr1-ssr-27980602/1	chr1	27980602	(GA)12	0.625	92	76	16	12
chr1-ssr-27982150/1	chr1	27982150	(A)16	0.752066	70	62	8	44
chr1-ssr-27983202/1	chr1	27983202	(GT)7	0.654573	70	60	10	63
chr1-ssr-28068826/1	chr1	28068826	(C)18	0.480857	72	60	12	71
chr1-ssr-28199923/1	chr1	28199923	(A)10	0.699584	66	62	4	41
chr1-ssr-28200798/1	chr1	28200798	(T)10	0.605619	66	63	3	31
chr1-ssr-28205005/1	chr1	28205005	(G)12	0.577778	66	63	3	15
chr1-ssr-28263408/1	chr1	28263408	(ATG)5	0.300994	72	66	6	61
chr1-ssr-28283849/1	chr1	28283849	(GT)6	0.366231	66	64	2	58
chr1-ssr-28330960/1	chr1	28330960	(G)12	0.635417	66	62	4	24
chr1-ssr-28347118/1	chr1	28347118	(T)14acacgtgctta(T)12	0	91	91	0	1
chr1-ssr-28347359/1	chr1	28347359	(A)11	0	65	65	0	2
chr1-ssr-28365003/1	chr1	28365003	(AT)6	0.560435	70	64	6	47
chr1-ssr-28381132/1	chr1	28381132	(C)13	0.666667	67	58	9	3
chr1-ssr-28387914/1	chr1	28387914	(TC)6	0.554769	68	62	6	49
chr1-ssr-28425423/1	chr1	28425423	(AG)22	0.631579	98	62	36	57
chr1-ssr-28425699/1	chr1	28425699	(C)15	0.0201999	69	62	7	98
chr1-ssr-28441338/1	chr1	28441338	(AGGC)5	0.722222	74	57	17	6
chr1-ssr-28447580/1	chr1	28447580	(GAT)5	0	69	69	0	12
chr1-ssr-28452504/1	chr1	28452504	(CA)10(A)10*	0.798898	85	72	13	33
chr1-ssr-28459697/1	chr1	28459697	(TG)8	0.478917	71	64	7	57
chr1-ssr-28462085/1	chr1	28462085	(G)17	0.704082	71	57	14	56
chr1-ssr-28462668/1	chr1	28462668	(AG)6	0.414039	77	64	13	82
chr1-ssr-28472935/1	chr1	28472935	(CT)9	0.733728	94	72	22	13
chr1-ssr-28529402/1	chr1	28529402	(A)10	0.794307	65	55	10	66
chr1-ssr-28592410/1	chr1	28592410	(TA)25	0.446367	104	62	42	34
chr1-ssr-28607764/1	chr1	28607764	(GA)6	0.256739	70	62	8	78
chr1-ssr-28614238/1	chr1	28614238	(T)10	0.443359	66	63	3	32
chr1-ssr-28644010/1	chr1	28644010	(AG)8	0.335	70	66	4	20
chr1-ssr-28645747/1	chr1	28645747	(G)12	0.63138	66	61	5	23
chr1-ssr-28656377/1	chr1	28656377	(C)12	0.60355	66	63	3	13
chr1-ssr-28741418/1	chr1	28741418	(C)10	0.618312	66	62	4	29
chr1-ssr-28766485/1	chr1	28766485	(T)10	0.40375	66	63	3	40
chr1-ssr-28861836/1	chr1	28861836	(GA)8tcgatggtgcggggct(CGG)5	0	101	101	0	1
chr1-ssr-28957673/1	chr1	28957673	(AG)6	0	66	66	0	1
chr1-ssr-28961086/1	chr1	28961086	(A)10	0.557129	65	63	2	64
chr1-ssr-28964226/1	chr1	28964226	(T)10	0.588757	67	63	4	52
chr1-ssr-28964370/1	chr1	28964370	(T)14	0.70868	70	61	9	29
chr1-ssr-28967195/1	chr1	28967195	(A)10	0.671258	66	62	4	66
chr1-ssr-28969790/1	chr1	28969790	(CAA)5	0.176512	69	66	3	92
chr1-ssr-28972885/1	chr1	28972885	(T)10	0.61125	67	62	5	40
chr1-ssr-29059321/1	chr1	29059321	(A)12	0	66	66	0	1
chr1-ssr-29075279/1	chr1	29075279	(AT)7	0	68	68	0	1
chr1-ssr-29100257/1	chr1	29100257	(C)12aa(C)10	0	78	78	0	1
chr1-ssr-29151506/1	chr1	29151506	(A)11	0.633409	71	62	9	63
chr1-ssr-29154884/1	chr1	29154884	(T)13	0.625	68	61	7	48
chr1-ssr-29198551/1	chr1	29198551	(T)11	0.661811	69	62	7	62
chr1-ssr-29199226/1	chr1	29199226	(AG)7	0.707755	74	56	18	70
chr1-ssr-29232555/1	chr1	29232555	(TG)6	0.139918	66	62	4	54
chr1-ssr-29256627/1	chr1	29256627	(T)10	0.792159	66	59	7	67
chr1-ssr-29259835/1	chr1	29259835	(T)10	0.744141	67	62	5	96
chr1-ssr-29309051/1	chr1	29309051	(TA)7(GA)6	0.14497	84	80	4	26
chr1-ssr-29359759/1	chr1	29359759	(A)10	0.530364	66	62	4	79
chr1-ssr-29360506/1	chr1	29360506	(CT)11(AT)35	0	146	146	0	1
chr1-ssr-29399805/1	chr1	29399805	(CCT)5	0.567034	69	55	14	66
chr1-ssr-29401062/1	chr1	29401062	(AG)29	0.581717	112	66	46	19
chr1-ssr-29451383/1	chr1	29451383	(G)13	0.590278	67	62	5	24
chr1-ssr-29513323/1	chr1	29513323	(A)11	0.571319	76	64	12	51
chr1-ssr-29514875/1	chr1	29514875	(CT)23	0.875283	102	68	34	21
chr1-ssr-29515254/1	chr1	29515254	(G)17	0.625	73	59	14	4
chr1-ssr-29517034/1	chr1	29517034	(T)10	0	64	64	0	3
chr1-ssr-29520406/1	chr1	29520406	(A)11	0.56	66	64	2	5
chr1-ssr-29520695/1	chr1	29520695	(A)10gaaatgc(T)10	0.604938	82	73	9	36
chr1-ssr-29522332/1	chr1	29522332	(GGCT)5	0	74	74	0	41
chr1-ssr-29523110/1	chr1	29523110	(CT)10	0.696511	74	66	8	66
chr1-ssr-29541620/1	chr1	29541620	(G)18	0.633045	72	60	12	86
chr1-ssr-29542724/1	chr1	29542724	(G)21	0.582645	75	63	12	66
chr1-ssr-29543082/1	chr1	29543082	(CGT)5	0.35503	75	69	6	13
chr1-ssr-29549456/1	chr1	29549456	(TC)37	0.742188	128	60	68	32
chr1-ssr-29551685/1	chr1	29551685	(AC)10	0.751162	74	61	13	79
chr1-ssr-29555844/1	chr1	29555844	(G)12	0.670139	66	61	5	24
chr1-ssr-29605396/1	chr1	29605396	(G)13	0.641457	67	59	8	134
chr1-ssr-29612794/1	chr1	29612794	(A)12	0.80102	73	66	7	28
chr1-ssr-29613366/1	chr1	29613366	(T)11	0.792798	67	60	7	61
chr1-ssr-29614036/1	chr1	29614036	(T)10	0.565557	65	62	3	62
chr1-ssr-29628656/1	chr1	29628656	(C)11	0	65	65	0	1
chr1-ssr-29672815/1	chr1	29672815	(AT)10(GT)11	0.710744	96	72	24	11
chr1-ssr-29677827/1	chr1	29677827	(AT)11	0.5	76	64	12	6
chr1-ssr-29678660/1	chr1	29678660	(A)10	0.582591	65	62	3	59
chr1-ssr-29680008/1	chr1	29680008	(AT)17	0.444444	88	62	26	3
chr1-ssr-29680384/1	chr1	29680384	(AG)7ctgttgcgtgcgtgacgacccaatcttaaccatcccctgactgaaaccacaggcctctgtctctga(CT)7	0.5	148	143	5	2
chr1-ssr-29680941/1	chr1	29680941	(GAT)6	0.548675	75	63	12	86
chr1-ssr-29685367/1	chr1	29685367	(AT)7	0.232287	68	62	6	115
chr1-ssr-29688393/1	chr1	29688393	(T)10	0.622961	65	62	3	57
chr1-ssr-29691041/1	chr1	29691041	(T)10	0.524306	67	63	4	24
chr1-ssr-29737115/1	chr1	29737115	(A)11ta(T)15	0	82	82	0	1
chr1-ssr-29785601/1	chr1	29785601	(AG)6	0.434524	68	64	4	84
chr1-ssr-29786636/1	chr1	29786636	(AG)12	0.798469	88	64	24	28
chr1-ssr-29789825/1	chr1	29789825	(T)10	0.213088	65	62	3	43
chr1-ssr-29790089/1	chr1	29790089	(CT)6	0.291667	72	66	6	24
chr1-ssr-29791006/1	chr1	29791006	(AGCACA)5	0.545	84	66	18	60
chr1-ssr-29794345/1	chr1	29794345	(CT)7	0.435728	70	62	8	46
chr1-ssr-29800938/1	chr1	29800938	(TG)6	0.504756	68	62	6	58
chr1-ssr-29829741/1	chr1	29829741	(CT)9	0.798339	76	56	20	85
chr1-ssr-29873091/1	chr1	29873091	(C)12	0	66	66	0	1
chr1-ssr-29881799/1	chr1	29881799	(T)13	0	67	67	0	1
chr1-ssr-29883632/1	chr1	29883632	(T)10	0	64	64	0	1
chr1-ssr-29936674/1	chr1	29936674	(T)10	0.389081	65	63	2	51
chr1-ssr-29937941/1	chr1	29937941	(CT)6	0.178994	66	56	10	52
chr1-ssr-29946083/1	chr1	29946083	(CT)7	0.32	72	68	4	5
chr1-ssr-29973718/1	chr1	29973718	(T)10	0	64	64	0	2
chr1-ssr-29975932/1	chr1	29975932	(G)12	0	66	66	0	1
chr1-ssr-30028248/1	chr1	30028248	(AT)8	0.707756	72	64	8	38
chr1-ssr-30059879/1	chr1	30059879	(AAG)5	0	69	69	0	56
chr1-ssr-30060604/1	chr1	30060604	(AT)12	0.714876	78	62	16	22
chr1-ssr-30208551/1	chr1	30208551	(AAT)5	0.390533	84	60	24	13
chr1-ssr-30215096/1	chr1	30215096	(T)11	0.705113	65	61	4	51
chr1-ssr-30219105/1	chr1	30219105	(AT)9	0.710744	72	66	6	11
chr1-ssr-30248179/1	chr1	30248179	(C)10	0.551111	64	61	3	15
chr1-ssr-30250601/1	chr1	30250601	(C)12	0.617778	66	60	6	30
chr1-ssr-30259428/1	chr1	30259428	(AGC)5	0.612731	84	63	21	82
chr1-ssr-30263074/1	chr1	30263074	(G)18	0.5	72	60	12	2
chr1-ssr-30279305/1	chr1	30279305	(TG)8	0.148199	72	68	4	38
chr1-ssr-30284467/1	chr1	30284467	(T)11	0.675	65	62	3	20
chr1-ssr-30293714/1	chr1	30293714	(T)10	0.271484	65	60	5	32
chr1-ssr-30297975/1	chr1	30297975	(CGG)6	0	72	72	0	1
chr1-ssr-30341781/1	chr1	30341781	(A)10	0.736455	66	55	11	33
chr1-ssr-30344547/1	chr1	30344547	(T)11	0.790657	68	61	7	34
chr1-ssr-30346212/1	chr1	30346212	(A)10	0.797145	70	58	12	41
chr1-ssr-30348778/1	chr1	30348778	(ATA)11	0.444444	87	84	3	3
chr1-ssr-30377545/1	chr1	30377545	(A)14ttaaacttcactaataattttttttt(C)11aaacctc(T)18cccccagccccgtcaccttta(G)11agaaaaaacccc(T)14ccaccaccactccccccttttttttc(A)12tcg(T)20	0	249	249	0	1
chr1-ssr-30388313/1	chr1	30388313	(A)11	0	65	65	0	1
chr1-ssr-30415659/1	chr1	30415659	(G)10	0.772212	66	60	6	46
chr1-ssr-30448279/1	chr1	30448279	(CT)8	0.366449	72	66	6	41
chr1-ssr-30470102/1	chr1	30470102	(AT)8	0.375	74	70	4	16
chr1-ssr-30535393/1	chr1	30535393	(T)10	0.719264	68	60	8	78
chr1-ssr-30537143/1	chr1	30537143	(A)16	0.312712	71	63	8	114
chr1-ssr-30538376/1	chr1	30538376	(TA)35	0.475372	124	64	60	55
chr1-ssr-30540228/1	chr1	30540228	(A)10	0.639581	66	61	5	57
chr1-ssr-30569841/1	chr1	30569841	(A)11	0.408163	65	63	2	7
chr1-ssr-30571762/1	chr1	30571762	(A)10	0.693469	66	59	7	70
chr1-ssr-30605002/1	chr1	30605002	(T)10	0	64	64	0	1
chr1-ssr-30621663/1	chr1	30621663	(A)11gagcccccaca(C)10	0	86	86	0	1
chr1-ssr-30655054/1	chr1	30655054	(T)10	0.738178	68	59	9	51
chr1-ssr-30670749/1	chr1	30670749	(G)15agggggggg(T)10cgcgcccgggggcccccgaaaagggggggggt(G)14aattttccagggggggggcccctttttgggggggttttctcc(G)13	0	189	189	0	1
chr1-ssr-30684599/1	chr1	30684599	(AG)32	0.585938	118	75	43	32
chr1-ssr-30685226/1	chr1	30685226	(T)11gccggtcggtcgaaaaacgctcgcccgaccgagagtgcgagtgcgagctgaagt(GC)6	0.5	132	131	1	2
chr1-ssr-30685483/1	chr1	30685483	(T)10	0.717778	65	55	10	60
chr1-ssr-30696815/1	chr1	30696815	(GT)11(G)20	0.40625	96	57	39	8
chr1-ssr-30752415/1	chr1	30752415	(ACT)5	0.563905	69	63	6	130
chr1-ssr-30754371/1	chr1	30754371	(G)16	0	70	70	0	1
chr1-ssr-30755722/1	chr1	30755722	(GGC)5	0	69	69	0	8
chr1-ssr-30764030/1	chr1	30764030	(CCT)5ccg(CAT)5	0.751808	88	49	39	78
chr1-ssr-30765028/1	chr1	30765028	(TA)40	0.255102	134	66	68	14
chr1-ssr-30805247/1	chr1	30805247	(CCT)7	0.584022	78	69	9	66
chr1-ssr-30833112/1	chr1	30833112	(C)10	0.640625	66	60	6	16
chr1-ssr-30849032/1	chr1	30849032	(C)10	0	64	64	0	1
chr1-ssr-30849351/1	chr1	30849351	(A)15	0	69	69	0	1
chr1-ssr-30849482/1	chr1	30849482	(A)11caaaaaat(A)11	0	84	84	0	1
chr1-ssr-31058746/1	chr1	31058746	(A)11	0.634958	68	63	5	58
chr1-ssr-31063463/1	chr1	31063463	(T)10	0.413762	68	64	4	47
chr1-ssr-31064471/1	chr1	31064471	(T)11	0.719388	66	60	6	56
chr1-ssr-31065013/1	chr1	31065013	(T)10	0.526175	65	61	4	67
chr1-ssr-31067494/1	chr1	31067494	(AT)6	0.396694	66	64	2	44
chr1-ssr-31073404/1	chr1	31073404	(GA)6	0.1472	80	66	14	25
chr1-ssr-31074953/1	chr1	31074953	(CT)6	0.5	66	62	4	26
chr1-ssr-31111436/1	chr1	31111436	(G)10	0	64	64	0	1
chr1-ssr-31159253/1	chr1	31159253	(GA)6	0.591289	76	66	10	75
chr1-ssr-31194374/1	chr1	31194374	(C)10	0.551837	65	61	4	35
chr1-ssr-31206301/1	chr1	31206301	(CT)6	0.580621	72	66	6	52
chr1-ssr-31243080/1	chr1	31243080	(T)10	0.67885	65	59	6	61
chr1-ssr-31244071/1	chr1	31244071	(GC)8	0.320312	72	60	12	16
chr1-ssr-31247023/1	chr1	31247023	(A)11	0.579985	67	62	5	37
chr1-ssr-31254595/1	chr1	31254595	(TA)10	0.802768	78	64	14	17
chr1-ssr-31365679/1	chr1	31365679	(AT)11	0.684917	76	62	14	44
chr1-ssr-31365831/1	chr1	31365831	(AG)7	0.641975	68	61	7	18
chr1-ssr-31372611/1	chr1	31372611	(T)11	0.722992	71	62	9	38
chr1-ssr-31382733/1	chr1	31382733	(TG)6	0.238892	72	66	6	95
chr1-ssr-31425918/1	chr1	31425918	(AT)36	0.666667	126	73	53	3
chr1-ssr-31593499/1	chr1	31593499	(TTG)5	0.403441	69	61	8	77
chr1-ssr-31610874/1	chr1	31610874	(C)10	0.448846	65	61	4	94
chr1-ssr-31631249/1	chr1	31631249	(A)11	0.5	67	65	2	2
chr1-ssr-31745358/1	chr1	31745358	(TC)8	0.417899	72	69	3	52
chr1-ssr-31749172/1	chr1	31749172	(AAC)5	0.383201	78	66	12	77
chr1-ssr-31764686/1	chr1	31764686	(CGG)5	0	69	69	0	2
chr1-ssr-31765435/1	chr1	31765435	(CA)10ctcagctacattatagcagaagtagctaaatgtaacatggaagctgcaactacataataagg(AT)6	0	148	148	0	2
chr1-ssr-31766301/1	chr1	31766301	(A)10	0.196429	65	63	2	28
chr1-ssr-31767363/1	chr1	31767363	(CGC)5(CAG)5	0	84	84	0	2
chr1-ssr-31767641/1	chr1	31767641	(AC)7	0.0665874	68	66	2	58
chr1-ssr-31768220/1	chr1	31768220	(CTG)5catcggtgtgtggatgtgccctcc(T)10	0.714286	105	96	9	14
chr1-ssr-31770164/1	chr1	31770164	(A)10	0.667969	67	62	5	32
chr1-ssr-31770783/1	chr1	31770783	(AT)7	0.542936	70	66	4	76
chr1-ssr-31772624/1	chr1	31772624	(AG)8	0	70	70	0	30
chr1-ssr-31772800/1	chr1	31772800	(T)14	0.8617	69	56	13	73
chr1-ssr-31772987/1	chr1	31772987	(GCT)5	0.0392	70	69	1	50
chr1-ssr-31773593/1	chr1	31773593	(CT)40caatgatggctacgcggcaacgtggcccgcccaaccccatcatcatgtcctgcgactaatcatggcatggcg(CCT)5	0	221	221	0	1
chr1-ssr-31776911/1	chr1	31776911	(GTC)5	0.148404	76	69	7	51
chr1-ssr-31784227/1	chr1	31784227	(AT)9	0.555671	72	62	10	31
chr1-ssr-31797818/1	chr1	31797818	(A)12	0.485137	66	65	1	29
chr1-ssr-31832982/1	chr1	31832982	(A)10	0.59808	65	63	2	27
chr1-ssr-31855639/1	chr1	31855639	(A)12	0.5625	69	65	4	8
chr1-ssr-31855941/1	chr1	31855941	(AT)10	0.537375	74	62	12	91
chr1-ssr-31862412/1	chr1	31862412	(TG)9	0.568521	80	70	10	65
chr1-ssr-31864069/1	chr1	31864069	(GGC)5	0.5	69	68	1	2
chr1-ssr-31869730/1	chr1	31869730	(A)10	0.72895	66	54	12	51
chr1-ssr-31938732/1	chr1	31938732	(C)13	0.444444	67	62	5	3
chr1-ssr-31975697/1	chr1	31975697	(C)12(A)10(AG)6*	0.5	87	83	4	2
chr1-ssr-32010171/1	chr1	32010171	(A)11	0.37037	65	63	2	9
chr1-ssr-32050709/1	chr1	32050709	(T)12gtgtgtg(TA)38	0.375	149	90	59	4
chr1-ssr-32051565/1	chr1	32051565	(ATA)5	0.443359	85	69	16	32
chr1-ssr-32051731/1	chr1	32051731	(A)10	0.62875	65	62	3	40
chr1-ssr-32054549/1	chr1	32054549	(A)11	0.563902	65	62	3	53
chr1-ssr-32078817/1	chr1	32078817	(A)11	0.757544	66	60	6	31
chr1-ssr-32079447/1	chr1	32079447	(A)10	0.32	64	63	1	5
chr1-ssr-32084358/1	chr1	32084358	(AT)7	0.472054	71	65	6	53
chr1-ssr-32088527/1	chr1	32088527	(GGC)5	0.375	69	64	5	4
chr1-ssr-32089197/1	chr1	32089197	(A)10	0.21875	65	64	1	8
chr1-ssr-32089931/1	chr1	32089931	(TC)9	0	72	72	0	51
chr1-ssr-32090194/1	chr1	32090194	(T)10	0.37037	66	64	2	81
chr1-ssr-32154172/1	chr1	32154172	(CGG)6	0.408163	72	69	3	7
chr1-ssr-32155812/1	chr1	32155812	(T)10	0.704082	69	62	7	42
chr1-ssr-32156233/1	chr1	32156233	(AG)10	0.690083	88	66	22	44
chr1-ssr-32156547/1	chr1	32156547	(GA)6	0.474375	79	62	17	80
chr1-ssr-32156788/1	chr1	32156788	(TG)7	0.110727	68	67	1	17
chr1-ssr-32157334/1	chr1	32157334	(TGG)7	0.172336	75	72	3	21
chr1-ssr-32158180/1	chr1	32158180	(A)10	0.741864	64	61	3	52
chr1-ssr-32160276/1	chr1	32160276	(AGC)7	0.685185	84	69	15	18
chr1-ssr-32161186/1	chr1	32161186	(TA)6	0.277778	66	64	2	66
chr1-ssr-32165931/1	chr1	32165931	(A)10	0.488322	64	62	2	68
chr1-ssr-32199293/1	chr1	32199293	(GT)8	0.569946	80	66	14	128
chr1-ssr-32228201/1	chr1	32228201	(CAG)5	0.5	72	69	3	2
chr1-ssr-32229098/1	chr1	32229098	(T)13	0.504132	71	64	7	22
chr1-ssr-32230961/1	chr1	32230961	(T)10	0.4736	64	62	2	25
chr1-ssr-32298543/1	chr1	32298543	(C)12	0.663602	66	61	5	86
chr1-ssr-32303898/1	chr1	32303898	(G)10	0.486121	65	60	5	74
chr1-ssr-32308305/1	chr1	32308305	(T)40	0.770083	94	62	32	19
chr1-ssr-32339468/1	chr1	32339468	(C)10	0.608728	65	61	4	52
chr1-ssr-32350875/1	chr1	32350875	(C)14	0.751543	68	62	6	36
chr1-ssr-32401784/1	chr1	32401784	(TG)7(G)12*	0.842975	79	62	17	11
chr1-ssr-32406483/1	chr1	32406483	(G)12	0.796667	66	59	7	60
chr1-ssr-32512023/1	chr1	32512023	(C)10	0.647383	66	61	5	66
chr1-ssr-32525001/1	chr1	32525001	(T)10	0.292245	66	64	2	70
chr1-ssr-32541608/1	chr1	32541608	(T)10	0.538025	65	59	6	90
chr1-ssr-32580080/1	chr1	32580080	(GGC)5	0.5	69	66	3	2
chr1-ssr-32580828/1	chr1	32580828	(A)18	0.722222	73	70	3	6
chr1-ssr-32601442/1	chr1	32601442	(T)11	0.777344	66	62	4	32
chr1-ssr-32651923/1	chr1	32651923	(A)11	0.800293	74	62	12	64
[truncated: 80,695 more rows]
